# Supplementary material for: Differential alternative splicing between hepatocellular carcinoma with normal and elevated serum alpha-fetoprotein
Source: BMC Med Genomics. 2020 Dec 28;13(Suppl 11):194. doi: 10.1186/s12920-020-00836-4 (PMC7771076; doi:10.1186/s12920-020-00836-4)
Supplement: Supplementary file 2 — Additional file 2: Table S1. 249 TCGA patients enrolled in the study. [file 12920_2020_836_MOESM2_ESM.xlsx]

## Sheet: HCC_249
Table S1. 249 TCGA patients enrolled in the study
bcr_patient_uuid(bcr_patient_barcode)	SampleID	AFP(in ng/mL)	AFP_Group	Gender	VI	Survival events(1=Death;0=Censored)	Last_followup_duration(in Months)
4244912D-8527-410C-A084-A56C55EB1F82	TCGA-ZP-A9D4	2	low	Male	No VI	0	12.98
447AC9E3-0533-461A-BC92-906A7B2180C3	TCGA-ZP-A9D1	8	low	Male	No VI	0	0.69
22077056-067D-4DB5-98E5-106778CECA56	TCGA-ZP-A9CZ	8	low	Female	No VI	0	23.21
91909C63-DEBC-42AD-B4BE-56870195BDCB	TCGA-ZP-A9CV	48	High	Female	No VI	0	4.67
BB2069D3-E699-4A8A-BB61-B3C28B98A66B	TCGA-YA-A8S7	56	High	Female	No VI	1	13.55
1D7D5166-6582-4EA1-B242-37C2C3919A3C	TCGA-XR-A8TG	1	low	Female	No VI	0	28.5
1E9F910C-82C0-4222-A62F-B656839307FC	TCGA-XR-A8TF	39	High	Female	No VI	1	22.79
574BA00B-FEE6-4AAB-AC01-6FFAF8FDC0C5	TCGA-XR-A8TD	188	High	Male	No VI	0	33.86
4DB9DE75-9297-46E5-ACC5-9275F52A642A	TCGA-XR-A8TC	47	High	Male	No VI	0	44.02
39E147C9-2ACB-4BA8-A991-E43E1719B2D8	TCGA-WX-AA47	1	low	Male	VI	1	18.28
02C41E28-CF14-42E2-9E15-F43248AE16E0	TCGA-WX-AA46	1	low	Female	VI	0	18.18
5436FAFB-BC16-4450-AC8B-568E1E5EE5FE	TCGA-WX-AA44	48	High	Male	No VI	0	15.55
D5471A2B-F14C-44DE-9142-5A5FB07B6FC2	TCGA-WQ-AB4B	5	low	Female	VI	0	4.01
63D475EF-8F26-45ED-AE80-CFA87E68B2F5	TCGA-WJ-A86L	16	low	Male	No VI	0	1.02
EA214F79-0F6B-403F-8693-C844BF4B77CB	TCGA-UB-AA0V	3	low	Male	No VI	0	4.57
AE8D4B34-D40A-482D-9D45-23242843DF00	TCGA-UB-AA0U	26	High	Female	No VI	0	8.32
8EEF926B-F316-4FDB-B84A-262010258FEB	TCGA-UB-A7MF	2505	High	Female	VI	1	7.04
BE1240F0-34DC-4205-B152-C26F11D28462	TCGA-UB-A7ME	1388	High	Female	No VI	0	15.98
F82AFF25-0725-48D1-AEFD-D60800F7D1AB	TCGA-UB-A7MC	126	High	Female	VI	0	14.4
AF1E56AF-410C-4CAD-A4E8-1C6937F1A350	TCGA-UB-A7MB	1865	High	Female	VI	0	17.29
ACFD58EB-C546-49C3-A846-684F22428219	TCGA-RC-A7SK	25	High	Female	VI	0	15.52
32A98B3D-4CBD-4DCC-AC71-428FAFC5E1C3	TCGA-RC-A7SH	2466	High	Female	VI	0	15.38
714A6878-ED2A-47F3-9755-B705AC144D68	TCGA-RC-A7SF	87	High	Female	No VI	0	19.03
26D93D77-AB66-45AA-A162-98D091221AFB	TCGA-RC-A7SB	3	low	Female	No VI	0	19.33
F5DE6712-4DE4-43DE-8EB5-EC2A798C8438	TCGA-RC-A7S9	10	low	Male	No VI	0	21.04
A62F065E-7491-493A-87B3-D213CD87091D	TCGA-RC-A6M6	12986	High	Female	No VI	0	0.3
2D1DC64D-27DE-4C83-A7FA-88DA5B48BF24	TCGA-RC-A6M4	5	low	Male	No VI	0	0.72
9AEA3437-572A-48C6-BEB9-9BDBCB243875	TCGA-NI-A4U2	5	low	Female	No VI	1	58.9
F3F6BA92-C68F-4313-99F4-0281272E02B6	TCGA-MI-A75H	11	low	Female	VI	0	12.85
22DD3876-1F2C-4DDD-8FAE-F5FB820993BA	TCGA-MI-A75G	6	low	Female	No VI	0	14.23
010D5817-9A3F-4A06-8643-653116C044FF	TCGA-MI-A75E	5	low	Female	VI	0	5.1
A6C0DEF6-7649-485A-A679-50DAFB5EADE5	TCGA-MI-A75C	4	low	Female	No VI	0	9.57
7BA3D8F1-0C26-4C49-8D6B-0F2875B58DAF	TCGA-KR-A7K7	308836	High	Male	VI	0	13.38
5A7706BA-3CEA-41EB-B78A-FD69206DAA93	TCGA-KR-A7K0	11	low	Female	No VI	1	2.14
3134F7D1-3359-497A-B8BE-1F317D8DDAAA	TCGA-K7-A5RF	5	low	Female		0	7.89
FB2ABC2A-ECF1-4184-912F-26A649F861FF	TCGA-GJ-A3OU	8	low	Female	No VI	0	22.91
5D259F26-3BEF-4FE4-948B-495183F5F8BE	TCGA-G3-AAV7	3	low	Female	VI	0	3.02
A6733FA1-030A-45ED-9C24-0E64164D4998	TCGA-G3-AAV6	57875	High	Male	VI	1	2.14
0955D871-5413-4AB2-8FDF-B4FEB3AEEF5D	TCGA-G3-AAV4	4	low	Male	No VI	1	0.89
EFC865FD-7C74-4361-9D7A-EEF923DBCD24	TCGA-G3-AAV3	5	low	Male	No VI	0	9.17
1724C96A-2AA3-43D4-992A-08AF948C0F45	TCGA-G3-AAV2	4	low	Female	No VI	0	9.7
EE6D81BF-0470-4652-AFF0-D85F6AB67626	TCGA-G3-AAV1	8	low	Female	VI	1	11.81
6E657705-8579-433B-AF7A-B6155B599518	TCGA-G3-AAV0	4	low	Female	No VI	0	8.55
115B754D-8559-4F1D-AF44-FCD8C2CEF86A	TCGA-G3-A7M9	22868	High	Female	VI	1	1.84
01CC571C-A47C-4548-9C14-5E51C79B095B	TCGA-G3-A7M8	5	low	Female	No VI	0	0
3D048A45-3D5D-4563-ACC8-3C662861F18A	TCGA-G3-A7M7	4	low	Female	No VI	0	5.98
2681F83D-233F-4EA2-B5E6-3C05AF81F123	TCGA-G3-A7M6	24	High	Male	No VI	0	12.03
869F8A17-BCED-4002-BD60-99DF84A03B93	TCGA-G3-A7M5	6	low	Female	No VI	0	0
87AA894E-7676-40B7-9557-6541446D8CEA	TCGA-G3-A6UC	4	low	Female	VI	0	7.76
D397E70F-C174-4656-9B7E-5E4C00754410	TCGA-G3-A5SM	12	low	Female	No VI	0	4.37
9A56D8A8-DADD-442E-BC09-732CD619AEF7	TCGA-G3-A5SL	4	low	Female	VI	0	7.99
2C8A1E74-33DE-453F-8D1E-E226185E52FC	TCGA-G3-A5SJ	3	low	Female	No VI	0	11.97
14201DA5-4446-47BE-AF72-120B7780C6BF	TCGA-G3-A5SI	9	low	Female	No VI	0	14.69
39EB1DB0-2722-4AF4-8254-D0E10256C64D	TCGA-G3-A3CK	3	low	Female	No VI	0	0.89
B5465221-78FE-40A8-ABEC-BED600602DD4	TCGA-G3-A3CI	2	low	Female	No VI	0	5.92
3A2D7482-C246-411E-841F-71D96E353328	TCGA-G3-A3CH	41	High	Female	No VI	0	6.34
2F3D22AD-6917-4189-89D9-2A06C2D2DE0A	TCGA-G3-A25Z	44	High	Female	No VI	0	8.84
239B4298-B090-480A-A19F-9758A827AA30	TCGA-G3-A25Y	35	High	Male	No VI	1	14.86
08428220-ABD4-484E-85CA-3673454C837E	TCGA-G3-A25X	11	low	Female	No VI	0	44.67
F435EC00-0DB8-46B4-96BF-890A9D931DF3	TCGA-G3-A25V	15	low	Female	No VI	0	2.27
B9835DC5-BF31-4541-A973-E8CA802D80BA	TCGA-G3-A25U	10	low	Male	No VI	0	40.47
F6E5979D-D6A9-4408-BD1B-1B37D1064E83	TCGA-G3-A25T	7	low	Male	No VI	0	38.63
B865DEC4-F051-4FBE-9405-F832FF2010D7	TCGA-G3-A25S	281	High	Female	VI	0	1.22
5C08008D-5ED4-4480-BD00-C8A2D8C787DC	TCGA-FV-A4ZP	20326	High	Female	VI	0	60.36
8AFA3140-DCBD-44C0-AB13-4ADA6A0444D4	TCGA-FV-A496	67	High	Male	No VI	0	0.33
BD48FA5E-0152-46F0-A4FA-8CF723FF2DCD	TCGA-FV-A495	39	High	Male	No VI	0	0.03
728AEDB3-551A-4C16-9BE3-7733A9539E9E	TCGA-ES-A2HS	1	low	Female	No VI	1	22.62
F15279DD-5D12-460B-9BD1-B4F95681CA65	TCGA-EP-A3RK	7	low	Female		0	0.43
A196A937-B17D-4D4A-965B-8AF0F4F41367	TCGA-EP-A3JL	13	low	Female	No VI	0	3.19
18C08546-BED3-4ED9-B223-479AFE633C8E	TCGA-EP-A2KB	2128	High	Male	No VI	0	1.97
440375D7-CDCD-418A-8992-0A8CA42D290D	TCGA-EP-A2KA	13	low	Male		0	3.65
7FB03840-5153-4DC6-A302-5A89AA4E1FB6	TCGA-ED-A8O6	3000	High	Male	VI	0	0.2
2BEA076B-C923-4A91-A37B-C6615FEC021C	TCGA-ED-A8O5	498	High	Male	VI	0	0.2
A96B67BA-6180-4B80-8792-877860421CA0	TCGA-ED-A82E	4	low	Male	VI	0	0.2
CCA827CA-0066-497D-83DC-477F3B08EA6D	TCGA-ED-A7XP	18	low	Male	VI	0	0.2
20BB3855-66E2-46D4-B189-006B4B254C2E	TCGA-ED-A7XO	4	low	Female	VI	0	0.2
87750E70-3AF7-452A-9AA5-375ACD3843EA	TCGA-ED-A7PZ	2	low	Female	VI	0	0.2
A396E048-5AA0-4D71-96BD-7F4FDF6934AA	TCGA-ED-A7PY	2	low	Male	VI	0	0.2
470D52B8-3D74-4789-B714-B9869A96657B	TCGA-ED-A7PX	24	High	Male	VI	0	0.2
34303CDD-C31C-4B95-9965-2A5513DC322D	TCGA-ED-A66Y	12100	High	Male	VI	0	0.23
B75CA9E4-A474-4960-9343-C8E9524CD096	TCGA-ED-A66X	5840	High	Female	VI	0	0.2
CEBDAFEE-8FFD-4EE2-8DD1-9225E06623C2	TCGA-ED-A5KG	3177	High	Male	VI	0	0.2
C52ABAC9-07DA-4B3D-BF8A-2161CACF9682	TCGA-ED-A4XI	573	High	Female	VI	0	0.2
56403463-1727-4C23-A709-DE5F168C4073	TCGA-ED-A459	267	High	Female	VI	0	0.23
564B4F4D-3C18-40D5-9D95-916774DF600C	TCGA-DD-AAW3	3	low	Female	No VI	0	47.7
03DF105E-A005-4577-BFDB-9644758D778E	TCGA-DD-AAW2	3	low	Female	No VI	0	49.47
31C7D56B-4AF7-4FDB-BA83-63BF615FCC3D	TCGA-DD-AAW1	4	low	Female	VI	0	54.04
109436AA-A655-429B-8D3B-1A43385C9016	TCGA-DD-AAW0	3	low	Female	No VI	0	54.04
11F69D9F-A67D-41FA-95A9-BAA194B3FCFB	TCGA-DD-AAVZ	945	High	Female	No VI	0	55.85
C36F9FFE-515B-4895-B82A-AADC49FE3016	TCGA-DD-AAVY	11	low	Female	VI	0	58.78
AFCB9708-92B3-4727-9C0D-63E7FF22D87B	TCGA-DD-AAVX	1	low	Female	VI	0	56.48
11823A8A-194F-4E6B-A373-EF5A3FC7D2B9	TCGA-DD-AAVW	927	High	Female	No VI	0	61.37
915F531B-8448-41C7-9DFB-9C83062B906E	TCGA-DD-AAVV	7	low	Female	VI	0	80.7
146C5332-1AF5-4C49-B740-9A9EDC795F24	TCGA-DD-AAVU	2	low	Female	VI	0	61.87
9FC30C21-2C78-4843-A658-FE84A64B8FAD	TCGA-DD-AAVS	50149	High	Female	No VI	0	59.93
834CFF01-3C12-42FA-ABBE-AE0AE168C568	TCGA-DD-AAVR	36	High	Female	No VI	0	72.26
80E7742F-ABBE-4F11-B4E4-C999DC1BD459	TCGA-DD-AAVQ	1456	High	Female	No VI	0	79.09
0004D251-3F70-4395-B175-C94C2F5B1B81	TCGA-DD-AAVP	2	low	Female	No VI	0	79.06
6EA0EF82-694D-492D-95DA-A3BC8DE99149	TCGA-DD-AAEK	5166	High	Female	No VI	0	35.08
34416BE6-B6D6-4029-B899-9BA685E39590	TCGA-DD-AAEI	24	High	Female	No VI	0	40.53
BD627786-31A8-46D9-B3E2-7F489D50F608	TCGA-DD-AAEG	1	low	Male	No VI	0	15.65
3C51FEE0-DA54-40E9-A954-DFE30F6F075C	TCGA-DD-AAEE	3	low	Female	No VI	0	16.37
527D2BC3-7FDD-4B08-839D-67E2F246DB04	TCGA-DD-AAED	2405	High	Female	No VI	0	15.45
F0ECE8E2-A6B0-4ED9-A613-D2FBB20E51B1	TCGA-DD-AAEB	1	low	Female	No VI	0	12.16
AD9657AA-34E9-48B1-BA63-916FE7BD14BB	TCGA-DD-AAEA	2	low	Female	No VI	0	14.79
4C960EEE-E4B5-499D-A596-238AA78745A4	TCGA-DD-AAE9	3	low	Female	No VI	0	12.69
427FDBF8-1603-466F-A5C6-963BB2EC3DAC	TCGA-DD-AAE7	1	low	Female	No VI	0	12.56
A61F823B-9164-4BD6-92F4-0A8D8FF0F55E	TCGA-DD-AAE6	113	High	Male	VI	0	4.64
C797D6AD-05D4-4322-BAD2-29801A986B4E	TCGA-DD-AAE4	7	low	Male	No VI	0	8.51
3C969BDF-CAE8-44F5-839F-5ABD4CBA0EC8	TCGA-DD-AAE3	2	low	Female	No VI	0	9.86
56447EB8-C50C-4E31-A29E-BDE6BFD31AF4	TCGA-DD-AAE2	41	High	Female	No VI	0	9.47
3BBFF405-DAE4-4DC9-985A-33E7AC9CB2DD	TCGA-DD-AAE1	2693	High	Female	No VI	0	9.63
5E4136E4-DDD8-4FAF-8A8E-5F836FD97F49	TCGA-DD-AAE0	8751	High	Male	No VI	0	9.86
E42E4244-DCE8-453A-B5E0-7593A9B5AF61	TCGA-DD-AADY	9	low	Male	No VI	0	9.66
1BCF1762-7926-45F6-A367-D45FC3AF7BC3	TCGA-DD-AADW	250	High	Female	No VI	0	6.67
4C78B999-4797-4E19-8BC5-9FFD01CF768A	TCGA-DD-AADV	11	low	Female	No VI	0	7.56
CF358FB8-866C-4780-A550-D6C1C30B8C63	TCGA-DD-AADU	52	High	Female	VI	0	8.28
460A3CBD-C63C-4E6F-B670-2619687AC5A0	TCGA-DD-AADS	11	low	Female	No VI	0	7.1
899D8EA5-49DC-4970-8848-EA6EA088A272	TCGA-DD-AADR	3	low	Female	No VI	0	57.26
485D283A-552C-485A-84FB-3ABDB98DC797	TCGA-DD-AADQ	7	low	Female	No VI	0	5.29
96D42ECC-1157-453A-9661-9248DDF8F273	TCGA-DD-AADP	9	low	Female	VI	0	3.94
9F056388-7529-4FD1-AF11-C82CC350F51C	TCGA-DD-AADO	176037	High	Female	VI	0	3.02
32E39C1D-B8E8-4EFE-B451-8EFB112D3518	TCGA-DD-AADN	151367	High	Female	VI	0	17.32
62C02DA8-E4B4-4294-9923-8992D187FC7B	TCGA-DD-AADM	112	High	Female	No VI	1	0.39
A7F7E313-4636-4C54-B2B7-F5928A8368E4	TCGA-DD-AADL	14	low	Female	VI	0	20.91
40F30FFB-51DE-4786-A88F-16C170AAC207	TCGA-DD-AADK	236	High	Male	VI	0	24.13
1D880AEA-9EFE-4A43-8A6A-6A81801DA9E0	TCGA-DD-AADJ	708	High	Male	No VI	0	24
97472E71-66EB-434B-81B0-D727765F44CB	TCGA-DD-AADI	27	High	Male	No VI	0	25.08
89D1261C-6D93-4298-A2AF-B5FF52BE0CB6	TCGA-DD-AADG	2256	High	Female	No VI	0	26.56
70BB26B8-B38B-4E79-90E7-033A38405B00	TCGA-DD-AADF	725	High	Male	No VI	1	3.78
B44F664C-444C-4C64-A407-52FD9B55F178	TCGA-DD-AADD	9804	High	Female	No VI	0	28.4
4100FD8B-CF37-4E63-A73D-95C9C392D606	TCGA-DD-AADC	36	High	Female	VI	1	13.98
5EAAF7AE-36AF-4FB4-8940-E0861983CEB0	TCGA-DD-AADB	419	High	Female	No VI	0	29.26
E50EDBA1-8EC4-47E7-A01E-9F1B2CD75FD7	TCGA-DD-AADA	8698	High	Male	VI	0	30.57
24B66729-242B-4771-819D-77C9A1FCBB10	TCGA-DD-AAD8	4	low	Male	No VI	0	31.53
6312D5B5-68AD-4D4F-A0A9-03D895AE30F9	TCGA-DD-AAD5	73	High	Female	No VI	0	34.09
03F5DE7D-45A9-4A73-8C61-ED816D4A3AC5	TCGA-DD-AAD2	25	High	Female	VI	0	21.63
1F482810-433A-4D46-B81B-F7909FFF8C09	TCGA-DD-AAD1	451	High	Male	No VI	0	18.54
09790A9B-CC2F-4D7E-A971-8FB4ECD9F791	TCGA-DD-AAD0	4	low	Male	No VI	0	4.5
CCE2BB32-84CB-4991-9628-1EA408A9B11A	TCGA-DD-AACZ	25	High	Male	VI	1	5.62
D884561B-5828-4C47-ACD7-3F02E181B596	TCGA-DD-AACY	290	High	Female	No VI	0	37.48
431A72E1-EA03-4E40-89C4-2F02D454C897	TCGA-DD-AACX	3	low	Female	No VI	0	5.59
67A00F5F-C753-48F9-BC24-8287F50EC776	TCGA-DD-AACW	1726	High	Female	No VI	0	38.03
8E79EA29-787E-4A33-8465-9891776F47ED	TCGA-DD-AACV	9	low	Female	VI	0	39.78
88B6181C-1086-42DF-8BB9-1069EC2DC675	TCGA-DD-AACU	22	High	Female	No VI	0	40.76
3EA084C5-3783-4FDE-B341-5914D2EDB977	TCGA-DD-AACT	4	low	Male	No VI	0	42.44
82D6268A-DE59-4A14-ABD2-7492178FA5BD	TCGA-DD-AACS	1	low	Female	No VI	0	48.49
0F34D654-8984-4B8B-B345-67066D611513	TCGA-DD-AACQ	7	low	Female	No VI	0	14.1
7AD77384-0946-4FB5-9B10-BDC8A5FC8D87	TCGA-DD-AACP	227	High	Female	No VI	0	13.15
34413807-07BE-4204-B095-5E1DD1ED87DC	TCGA-DD-AACO	5	low	Female	No VI	0	48.82
0AFD4283-7311-4D69-A2F5-779628DA45FC	TCGA-DD-AACN	699	High	Female	No VI	0	42.47
3DA3CFEC-5464-4DD8-9757-A0CDFE3536F8	TCGA-DD-AACL	1368	High	Male	No VI	0	1.91
D7CD045A-0BE2-4B6D-AEFD-5D75E57BC6F6	TCGA-DD-AACK	5	low	Female	VI	0	0.3
93AFBFA1-4D03-4105-8DDA-B095F0AB308A	TCGA-DD-AACJ	25	High	Female	VI	0	60.09
E6FA354E-ADA7-41E0-8C8B-38520A5E6601	TCGA-DD-AACI	1	low	Female	No VI	0	53.19
219B067C-522F-4971-B0D0-86F9971D369D	TCGA-DD-AACH	7	low	Female	VI	1	6.41
B5BEF77A-F46C-406C-9AA8-55F7A61AA885	TCGA-DD-AACG	11718	High	Female	VI	1	15.42
635AAD0B-9C47-4564-821F-C00DDB280D53	TCGA-DD-AACF	16	low	Female	No VI	1	12
ABBCF6BD-4683-45AC-947A-51AE6EF0A244	TCGA-DD-AACE	2	low	Female	No VI	0	63.48
41FB30AA-63B4-4CC6-A275-B77048612FA0	TCGA-DD-AACD	2	low	Female	VI	1	12.53
ED8C0D53-5DB0-4B77-95EC-15971926E313	TCGA-DD-AACC	24	High	Female	No VI	1	55.41
6D2E8BC2-CA86-41C1-AE49-289E20FCE758	TCGA-DD-AACB	1902	High	Male	VI	0	59.17
AC6A1E0C-DBA0-4B21-B12B-A501ED796BEC	TCGA-DD-AAC9	5	low	Female	No VI	0	11.41
496BEEF9-80D9-4734-A23D-334AE1B6AAAB	TCGA-DD-AAC8	1	low	Female	VI	1	0.53
4774367C-5D8F-4B23-934A-E6D33A89DCA8	TCGA-DD-A73G	2035400	High	Male	No VI	0	100.95
870C86E7-D6E1-4F9D-BB0B-BD1C66D6BCDE	TCGA-DD-A73F	283	High	Male	No VI	0	27.71
E0863874-F7B8-49B6-A88B-5AE5F1EC2B15	TCGA-DD-A73E	1	low	Female	No VI	0	1.45
24170A77-94E0-4002-9D3E-A46C84E84FCA	TCGA-DD-A73D	4	low	Male	VI	0	10.98
79F9331C-9E00-4277-A9D1-7C848E132134	TCGA-DD-A73C	3	low	Male	No VI	0	7.56
5449C232-56F1-4E03-9421-ABA3AE180107	TCGA-DD-A73B	30	High	Male	No VI	1	9.31
B6C0266A-CF34-464A-808D-1D3C28DC90F2	TCGA-DD-A73A	4	low	Female	No VI	0	10.98
8E5CE60B-2EDA-482D-B109-210DF1321AFF	TCGA-DD-A4NV	3	low	Female	No VI	0	66.34
A6A3F07C-CED4-451B-B2E5-C93E4ED622C1	TCGA-DD-A4NS	2	low	Male	No VI	1	80.76
52A7F734-DA07-49C5-861D-C70DA37FF959	TCGA-DD-A4NR	40250	High	Male	No VI	1	0.3
C05720FE-19C1-4CFF-819B-6806B26FC312	TCGA-DD-A4NQ	141	High	Female	VI	1	12.27
001887AA-36D0-463F-8BCA-DEC7043B4F2E	TCGA-DD-A4NP	2	low	Female	No VI	0	93.66
75F78C38-6854-4390-AD11-789B4E549D63	TCGA-DD-A4NO	3	low	Female	No VI	0	61.44
B96B7620-5506-4DEF-AFF2-5E888EAF3EA5	TCGA-DD-A4NN	4223	High	Male	No VI	1	29.56
E0067280-2722-46F2-A5A8-352C77B47E38	TCGA-DD-A4NL	2	low	Female	No VI	0	56.25
518AA9CC-71CF-4734-9D55-B435DA99D300	TCGA-DD-A4NI	6	low	Female	No VI	0	10.78
4012EA90-5768-4ACC-AF3A-BA954F493DB4	TCGA-DD-A4NH	92889	High	Male	VI	0	14.23
89791F8F-DC06-4A04-B166-AFBFD6CF53DE	TCGA-DD-A4NG	3	low	Female	VI	0	14.63
1043BC90-72C9-48C9-AE24-F617D0485E78	TCGA-DD-A4NF	6	low	Female	No VI	0	14.07
BCE25281-502E-4599-9679-32DC8462FFB1	TCGA-DD-A4NE	28	High	Male	No VI	1	21.7
1983FADE-44F1-41E0-8983-F2CE8D649655	TCGA-DD-A4NB	3	low	Female	No VI	0	12.85
BEE9D6C8-948F-4B76-97CA-B985064249EF	TCGA-DD-A4NA	3	low	Male		0	33.14
457CCA7C-A8B4-414E-A3C0-7FCCF0EE2034	TCGA-DD-A3A9	19930	High	Male	No VI	1	30.61
69D6881B-9E9A-407B-8B02-BAD5FC2455BF	TCGA-DD-A3A8	4	low	Female	No VI	1	0.36
D8549D23-37D4-42BD-B472-F49BBEBD09B0	TCGA-DD-A3A5	55	High	Male	No VI	1	102.76
516C8594-2973-41E5-A5CE-76D177EDFA48	TCGA-DD-A3A3	6	low	Female	VI	1	17.59
BED1D731-E382-4B80-9604-E6DD68D9C0AB	TCGA-DD-A39Y	5600	High	Female	No VI	1	5.62
0D0A10B4-7B99-4043-A129-89844F258156	TCGA-DD-A39X	10	low	Male	No VI	1	55.71
A5E4412B-0E49-4D86-9CCE-71F440A84048	TCGA-DD-A1EK	19	low	Male	No VI	1	18.35
52292ffc-0902-4d97-b461-20723987a177	TCGA-DD-A1EJ	18840	High	Male	No VI	0	29.16
3acf7438-fd65-442c-8a30-68b6714537f3	TCGA-DD-A1EI	24	High	Female	No VI	0	6.02
cab5b264-abab-4bdb-816e-9d2c0ac30629	TCGA-DD-A1EH	94340	High	Female	VI	0	34.06
6C79F64B-63FE-46F5-BF7B-77208231B0F2	TCGA-DD-A1EG	16	low	Female	No VI	1	45.12
1c1e8987-676f-417b-b3b4-e0321367df55	TCGA-DD-A1EF	16211	High	Male	No VI	1	12.96
654af137-70d9-4ee4-9f69-793e352d30f8	TCGA-DD-A1EE	3	low	Female	No VI	0	6.71
0ff6364a-e6f4-47ca-a7e7-14705bf0a8df	TCGA-DD-A1ED	3	low	Female	No VI	0	53.55
520a709a-87f6-4f3d-b2a2-9192e3b65c5b	TCGA-DD-A1EC	2	low	Male	No VI	0	19.79
8052c374-9435-4588-b970-68565c56dbb7	TCGA-DD-A1EA	3	low	Female	VI	0	79.39
0ef95351-0133-4f34-a59c-90934fb161f8	TCGA-DD-A11D	8	low	Male	No VI	1	51.3
023a1ad1-fb16-437e-9806-5063b47f76bd	TCGA-DD-A11C	11	low	Female	No VI	0	21.76
1b1b1af0-b19b-4086-b1b7-669fa0b88235	TCGA-DD-A11B	15	low	Female	No VI	1	0.46
66c6f413-b7a8-4d7c-9e1d-c4fb257b9e5c	TCGA-DD-A119	1836	High	Female	VI	1	7.33
7d914d07-f250-4c7a-8fa2-df14e708936e	TCGA-DD-A118	85150	High	Male	No VI	0	22.78
994347ba-3045-4ade-926f-06420fbd906c	TCGA-DD-A116	24	High	Female		1	53.34
45b566d7-f120-471c-a94a-be7936889f2d	TCGA-DD-A115	10	low	Female	No VI	1	83.59
aeb17d2b-fa8c-4989-bf3a-d2c74b785455	TCGA-DD-A113	133	High	Male	VI	0	55.16
56A82A56-0241-4D3D-9DE2-696B0C36DF91	TCGA-BW-A5NP	143684	High	Male	VI	0	0
13A97CEE-76B0-46A1-B728-D87B2248311E	TCGA-BD-A2L6	53	High	Female	VI	0	9.5
70AECC90-17F0-4064-8EBB-BE81F9B1D7FD	TCGA-BC-A69I	2	low	Female	No VI	0	0.53
79DF037C-7D37-4E6C-A654-57708A4F87AA	TCGA-BC-A69H	103900	High	Female	VI	0	3.94
75F43FCA-200A-48B0-BB67-0693D7B91119	TCGA-BC-A3KG	618	High	Male	VI	0	8.28
6dcfc418-ab28-4365-95ea-c1ae254f2341	TCGA-BC-A217	28	High	Male	VI	0	13.84
4bbdbe77-f3cb-4b64-9826-72debb734784	TCGA-BC-A216	831	High	Male	No VI	0	37.61
a2c17e87-d8bc-4160-88ae-e3e894d013e4	TCGA-BC-A112	233	High	Female	No VI	1	5.03
709f1e4d-f5e8-4a0b-8254-23f037f4bae7	TCGA-BC-A10Z	779	High	Male	No VI	1	1.12
6533648f-1353-4253-b65b-d472aacf5751	TCGA-BC-A10Y	10575	High	Female	VI	1	23.38
3dc48ea9-a3c6-437f-af5a-88feb300cc5f	TCGA-BC-A10X	264	High	Male	VI	1	25.32
39baf24a-4032-4c23-b3fe-2c50df1881f6	TCGA-BC-A10W	79	High	Female		1	2.99
23103931-cc29-4f89-ae9c-79d53401ecea	TCGA-BC-A10U	38	High	Female		1	27.52
0bf5bbd4-d9e8-42a6-9ab5-f2c174dec12c	TCGA-BC-A10R	27	High	Male	VI	1	10.13
477AFFB9-7C8B-4895-A4F3-6CC6EF8EC5E4	TCGA-5R-AAAM	32	High	Male	VI	1	1.51
290890EB-321C-45DC-9CD1-45676C6E5E96	TCGA-5R-AA1C	2	low	Female	VI	0	2.07
91A0C8CD-4F23-4569-8E5C-E5442F7AF530	TCGA-4R-AA8I	5	low	Female	VI	0	7.1
A25A714E-C142-482B-91C8-4FEA763E0254	TCGA-2Y-A9HA	114	High	Female		1	1.18
EFC3E5E4-0D8E-4BEF-A259-29F8ED21684F	TCGA-2Y-A9H9	12	low	Female		0	14.99
3528DD91-1A6D-4D41-A3EE-829C857CC904	TCGA-2Y-A9H8	234000	High	Male		1	20.82
18602EC8-AED1-4515-B0D1-0DB6D1CBB2C4	TCGA-2Y-A9H7	6	low	Male	No VI	0	37.25
BC3502BC-BBF6-44F2-A1F4-D1567819AEFB	TCGA-2Y-A9H6	114	High	Male	VI	0	11.74
51810579-E20D-4F08-93E7-891D645931DB	TCGA-2Y-A9H5	11700	High	Male	No VI	1	18.25
9B69D7F9-38EB-48E1-BDC0-A092A53BC709	TCGA-2Y-A9H3	5640	High	Female	VI	0	41.32
CF7F0473-EAF3-4259-A68E-475A782FC84C	TCGA-2Y-A9H2	2	low	Male	No VI	0	52.01
9C5E2438-F587-4935-92F0-4BFD57468EAA	TCGA-2Y-A9H1	3	low	Female		1	40.41
492FF93F-432B-4B73-8706-632FB2C83EB4	TCGA-2Y-A9H0	7598	High	Female		0	120.81
0E8C3831-DEF9-4EFA-9F93-8942072D6A77	TCGA-2Y-A9GZ	7	low	Male		1	27.89
75030B63-59AF-4705-86E7-3A431B7CF65A	TCGA-2Y-A9GY	27600	High	Male		1	24.89
D6C2C6CE-3483-4FE5-AEF6-E40419F728CF	TCGA-2Y-A9GX	1	low	Female		0	80.28
3E1920B3-3BD4-4506-A0CF-567257154BCF	TCGA-2Y-A9GW	2	low	Female		1	41.8
D1AA9C1A-D732-48C0-B669-8A14E0397344	TCGA-2Y-A9GV	6	low	Male		1	83.26
B27720A2-E240-413C-A0F1-0B1AF3621DE2	TCGA-2Y-A9GU	304	High	Male		0	51.58
31A2ECC5-2D45-4823-8187-DC701DD412A8	TCGA-2Y-A9GT	17	low	Female	No VI	1	53.4
95B97198-1A1B-4F01-90F3-6C66638371D1	TCGA-2Y-A9GS	74	High	Female	VI	1	23.81
9457A9A1-3DD1-4D88-B1E1-D20AAE4491DD	TCGA-BD-A3ER	5	low	Female	No VI	0	4.8
815DFFB0-0C22-4E05-868C-26E6C553980A	TCGA-DD-A4NJ	5	low	Male	No VI	0	15.06
5B8D04B2-EF40-4216-A3BB-42520EFBE863	TCGA-DD-A4NK	3	low	Male	No VI	1	39.79
8A14D153-BBF7-4512-A067-976EDFB65F91	TCGA-G3-A3CG	67	High	Female	VI	0	8.35
