# Supplementary material for: Differential alternative splicing between hepatocellular carcinoma with normal and elevated serum alpha-fetoprotein
Source: BMC Med Genomics. 2020 Dec 28;13(Suppl 11):194. doi: 10.1186/s12920-020-00836-4 (PMC7771076; doi:10.1186/s12920-020-00836-4)
Supplement: Supplementary file 3 — Additional file 3: Table S2. Differential gene expression between the normal and high AFP groups. [file 12920_2020_836_MOESM3_ESM.xlsx]

## Sheet: difexp_genes_byafp_sig
Table S2. Differential gene expression between the normal and high AFP groups.
GeneID	log2-fold-change	Average log2-expression	t-statistic	P value	Adjusted p value	log-odds
ENSG00000116017	1.85356	2.73313	9.28812	7.95965e-18	1.26268e-13	29.7941
ENSG00000101057	1.80695	3.04861	8.19941	1.27265e-14	1.34591e-10	22.6773
ENSG00000165821	2.16467	0.465734	8.14597	1.80522e-14	1.43185e-10	22.1421
ENSG00000105784	-1.46032	1.85099	-7.77599	1.96027e-13	1.03656e-09	19.9894
ENSG00000139800	2.87174	-1.52501	7.72859	2.64861e-13	1.20046e-09	19.3781
ENSG00000081051	3.97308	3.58194	7.62602	5.06113e-13	1.72301e-09	19.1186
ENSG00000112742	1.33635	1.34061	7.61481	5.43073e-13	1.72301e-09	18.9879
ENSG00000073792	2.37957	2.09839	7.59929	5.98661e-13	1.7267e-09	18.9329
ENSG00000134986	1.11601	4.72201	7.57209	7.09953e-13	1.73267e-09	18.7678
ENSG00000223723	-2.18411	-1.80881	-7.53684	8.85043e-13	2.0057e-09	18.1798
ENSG00000166816	-1.15332	5.6696	-7.5034	1.09029e-12	2.3061e-09	18.326
ENSG00000099953	1.59849	3.13438	7.46772	1.36113e-12	2.69904e-09	18.163
ENSG00000104081	1.22526	3.1726	7.44369	1.57999e-12	2.94872e-09	18.0188
ENSG00000228812	-2.56483	0.185131	-7.41452	1.89263e-12	3.33597e-09	17.6833
ENSG00000139112	-1.09633	5.80532	-7.37926	2.35311e-12	3.79988e-09	17.5723
ENSG00000139508	-1.68643	4.20527	-7.37387	2.43253e-12	3.79988e-09	17.5885
ENSG00000144045	2.91887	-3.05174	7.36097	2.63368e-12	3.79988e-09	17.192
ENSG00000075218	1.24757	1.34337	7.3609	2.6349e-12	3.79988e-09	17.4813
ENSG00000173597	-2.04021	2.68472	-7.31389	3.51711e-12	4.64947e-09	17.2442
ENSG00000140534	1.27974	0.351264	7.23658	5.64182e-12	7.15992e-09	16.6857
ENSG00000140451	1.16846	0.459151	7.12373	1.11823e-11	1.23251e-08	16.0476
ENSG00000135436	-1.02675	-0.797015	-7.1225	1.12657e-11	1.23251e-08	15.9164
ENSG00000138336	1.25932	-0.443585	7.10702	1.23681e-11	1.30801e-08	15.8762
ENSG00000101115	2.27431	-1.61924	7.0673	1.57048e-11	1.60731e-08	15.5581
ENSG00000166851	1.20534	2.54379	7.03831	1.86855e-11	1.74363e-08	15.6394
ENSG00000162543	-2.0444	2.00389	-7.00158	2.32732e-11	1.94313e-08	15.4199
ENSG00000241224	-2.43362	-2.3713	-6.99562	2.41155e-11	1.96182e-08	15.0988
ENSG00000081377	-1.02331	4.35132	-6.97664	2.70033e-11	2.05785e-08	15.2492
ENSG00000100714	-1.05397	7.21023	-6.95466	3.07737e-11	2.2706e-08	15.0178
ENSG00000203760	1.04396	1.49431	6.91723	3.84245e-11	2.77067e-08	14.9322
ENSG00000239911	-1.29489	1.34743	-6.86019	5.38147e-11	3.60754e-08	14.6017
ENSG00000269416	2.26642	-3.27746	6.85289	5.61797e-11	3.63758e-08	14.3217
ENSG00000069431	-1.51633	3.57753	-6.84714	5.81103e-11	3.65491e-08	14.5339
ENSG00000123485	1.1502	2.05842	6.84272	5.96419e-11	3.65491e-08	14.5237
ENSG00000162878	1.15058	3.35008	6.84198	5.99033e-11	3.65491e-08	14.5066
ENSG00000186185	1.23547	1.52186	6.82876	6.47412e-11	3.87556e-08	14.4356
ENSG00000253368	1.89603	2.48521	6.77294	8.97784e-11	5.117e-08	14.1325
ENSG00000135451	1.23924	2.18784	6.77191	9.0318e-11	5.117e-08	14.127
ENSG00000106823	-1.25514	3.76047	-6.7526	1.01094e-10	5.43627e-08	13.9927
ENSG00000237949	-3.16811	0.194474	-6.72977	1.15464e-10	5.88686e-08	13.8134
ENSG00000162873	1.85576	-3.05322	6.72766	1.16895e-10	5.88686e-08	13.6189
ENSG00000147255	2.19973	0.36208	6.72074	1.21689e-10	5.96674e-08	13.7874
ENSG00000179399	2.39607	-1.69339	6.71996	1.22242e-10	5.96674e-08	13.649
ENSG00000183154	-1.46183	-2.16323	-6.70868	1.30521e-10	6.18065e-08	13.5258
ENSG00000137269	1.54623	2.23472	6.70262	1.35196e-10	6.30789e-08	13.7407
ENSG00000079462	1.11497	3.27557	6.69338	1.42633e-10	6.55845e-08	13.6726
ENSG00000182010	1.48991	-0.486445	6.65247	1.80721e-10	7.85443e-08	13.3597
ENSG00000157456	1.11496	2.42577	6.64653	1.87024e-10	7.88794e-08	13.4286
ENSG00000229167	1.33787	-5.15562	6.6438	1.89989e-10	7.88794e-08	13.2973
ENSG00000178999	1.14626	2.08909	6.63891	1.95426e-10	7.94906e-08	13.3881
ENSG00000146410	1.01957	-0.178566	6.60789	2.33632e-10	9.21778e-08	13.1378
ENSG00000130829	1.98672	2.27076	6.60479	2.37827e-10	9.21778e-08	13.1999
ENSG00000049319	-2.21472	2.28546	-6.5808	2.7294e-10	1.01573e-07	13.0686
ENSG00000115163	1.18148	0.57514	6.5777	2.7783e-10	1.01573e-07	13.0172
ENSG00000100003	-1.42118	6.42619	-6.57726	2.78527e-10	1.01573e-07	12.907
ENSG00000165480	1.07777	1.23688	6.52181	3.82363e-10	1.30443e-07	12.7379
ENSG00000168060	1.39075	0.815803	6.49008	4.57978e-10	1.49194e-07	12.5547
ENSG00000165238	2.83331	0.206677	6.4893	4.6001e-10	1.49194e-07	12.5282
ENSG00000117399	1.26091	3.09384	6.48802	4.63367e-10	1.49194e-07	12.5439
ENSG00000234292	-1.42071	-3.86416	-6.4872	4.65542e-10	1.49194e-07	12.3403
ENSG00000171004	2.36478	-3.22821	6.46502	5.27947e-10	1.6301e-07	12.2487
ENSG00000185686	3.45887	-2.40533	6.46289	5.34341e-10	1.6301e-07	12.2794
ENSG00000172817	-1.22933	2.02971	-6.45774	5.50143e-10	1.66232e-07	12.3991
ENSG00000206557	3.32871	-0.940982	6.45011	5.74432e-10	1.71934e-07	12.2647
ENSG00000100253	2.01289	-2.9643	6.44812	5.8093e-10	1.72254e-07	12.1438
ENSG00000117594	-2.49028	5.96022	-6.44595	5.88092e-10	1.72763e-07	12.2089
ENSG00000154548	1.31308	-0.919686	6.4434	5.96646e-10	1.73668e-07	12.2141
ENSG00000172831	-1.20116	8.55514	-6.43943	6.10172e-10	1.7599e-07	12.0583
ENSG00000156006	-2.45454	0.501882	-6.43229	6.35276e-10	1.8158e-07	12.2258
ENSG00000129195	1.43093	-0.781222	6.42643	6.56654e-10	1.86015e-07	12.1334
ENSG00000089685	1.15775	3.54488	6.414	7.04321e-10	1.97752e-07	12.1251
ENSG00000173040	1.6894	-0.523164	6.37221	8.9085e-10	2.39525e-07	11.8675
ENSG00000100092	1.03346	2.31474	6.37041	8.99889e-10	2.39922e-07	11.9253
ENSG00000273350	-1.26519	-3.02195	-6.36386	9.3353e-10	2.46102e-07	11.675
ENSG00000138792	-1.08282	4.57454	-6.33922	1.07157e-09	2.78669e-07	11.6795
ENSG00000237649	1.06344	2.98716	6.31235	1.24496e-09	3.13483e-07	11.5973
ENSG00000128165	1.31951	3.06988	6.29163	1.39725e-09	3.45132e-07	11.4842
ENSG00000198948	-1.69892	2.79857	-6.29085	1.40328e-09	3.45132e-07	11.4934
ENSG00000144354	1.84761	-0.120168	6.28908	1.4172e-09	3.45872e-07	11.4516
ENSG00000159217	3.07228	0.653498	6.28406	1.45726e-09	3.50262e-07	11.4556
ENSG00000138180	1.01964	0.873942	6.28125	1.48019e-09	3.52014e-07	11.4462
ENSG00000008311	-1.64332	2.63916	-6.2764	1.52057e-09	3.57357e-07	11.4202
ENSG00000130283	1.66108	-4.63904	6.2544	1.71789e-09	3.94953e-07	11.1993
ENSG00000265494	-1.62234	-4.80457	-6.25271	1.73405e-09	3.958e-07	11.2157
ENSG00000133134	2.50835	0.201555	6.24639	1.79584e-09	4.06977e-07	11.2446
ENSG00000224321	-1.56292	-4.02778	-6.23531	1.90933e-09	4.24586e-07	11.0603
ENSG00000145247	-1.1016	5.11955	-6.23489	1.9137e-09	4.24586e-07	11.0948
ENSG00000124493	1.35245	-4.97673	6.23361	1.92732e-09	4.24639e-07	11.1211
ENSG00000135097	2.42987	0.288462	6.22556	2.01497e-09	4.3489e-07	11.1413
ENSG00000197299	1.0247	0.853773	6.2106	2.18831e-09	4.69113e-07	11.0761
ENSG00000226510	1.71698	-4.36327	6.20661	2.23698e-09	4.76327e-07	10.9399
ENSG00000203799	2.17613	-1.81782	6.2019	2.29575e-09	4.85581e-07	10.9165
ENSG00000154545	2.58074	-1.07598	6.19603	2.37111e-09	4.982e-07	10.9278
ENSG00000022567	1.25224	2.05599	6.1883	2.47417e-09	5.13058e-07	10.9634
ENSG00000121361	-1.18565	4.58834	-6.15957	2.89679e-09	5.89144e-07	10.7196
ENSG00000184635	1.13236	-0.410065	6.14836	3.08031e-09	6.21264e-07	10.7094
ENSG00000232721	-1.97994	-0.656287	-6.14647	3.11226e-09	6.21264e-07	10.6834
ENSG00000103742	1.70474	-2.0333	6.1464	3.11347e-09	6.21264e-07	10.621
ENSG00000182329	-1.44833	-2.27908	-6.14074	3.21148e-09	6.29968e-07	10.5687
ENSG00000136425	1.2946	0.232458	6.14044	3.21666e-09	6.29968e-07	10.6961
ENSG00000091831	-1.7523	1.19113	-6.13509	3.31214e-09	6.38768e-07	10.6875
ENSG00000115361	-2.23015	1.53682	-6.1329	3.35211e-09	6.40676e-07	10.6786
ENSG00000142945	1.09894	2.28646	6.13052	3.39587e-09	6.41314e-07	10.6566
ENSG00000255364	-1.31291	-4.8189	-6.12868	3.4302e-09	6.42022e-07	10.5825
ENSG00000180432	-2.56791	6.02342	-6.12815	3.44009e-09	6.42022e-07	10.496
ENSG00000235621	1.98951	-3.88939	6.11997	3.59736e-09	6.5594e-07	10.4884
ENSG00000135119	1.19791	-0.191761	6.11557	3.68458e-09	6.67579e-07	10.5524
ENSG00000100373	2.95431	-1.34506	6.11465	3.70328e-09	6.67579e-07	10.5044
ENSG00000171462	1.06138	-0.824091	6.10052	3.9995e-09	7.08894e-07	10.4455
ENSG00000163362	2.24994	1.63192	6.09542	4.11212e-09	7.24806e-07	10.4844
ENSG00000106034	-1.36465	2.41463	-6.08964	4.24344e-09	7.4382e-07	10.443
ENSG00000163808	1.16243	0.739781	6.08528	4.34539e-09	7.53367e-07	10.426
ENSG00000170684	1.08761	-0.66433	6.08319	4.39492e-09	7.55355e-07	10.366
ENSG00000196616	-1.8521	9.35308	-6.06518	4.84639e-09	8.0084e-07	10.0165
ENSG00000162482	-1.66654	5.31296	-6.06226	4.92376e-09	8.02605e-07	10.1758
ENSG00000175063	1.13028	2.81809	6.06223	4.9244e-09	8.02605e-07	10.2848
ENSG00000130600	2.55809	7.57146	6.0567	5.07427e-09	8.19738e-07	10.0402
ENSG00000187243	2.22778	-0.0497631	6.05613	5.08994e-09	8.19738e-07	10.2565
ENSG00000116761	-1.50347	4.64289	-6.04493	5.40806e-09	8.56023e-07	10.1172
ENSG00000126787	1.03541	1.60179	6.03941	5.57213e-09	8.75183e-07	10.1957
ENSG00000243710	-1.14006	-1.33957	-6.03834	5.60424e-09	8.75891e-07	10.1002
ENSG00000196352	-1.0742	3.61	-6.03656	5.65848e-09	8.76628e-07	10.1206
ENSG00000064225	-1.01984	3.83463	-6.03492	5.70878e-09	8.79235e-07	10.1011
ENSG00000267954	1.83089	-1.17314	6.02372	6.06485e-09	9.24188e-07	10.0477
ENSG00000007216	2.10098	-0.301472	6.02301	6.08804e-09	9.24188e-07	10.082
ENSG00000158445	-2.28437	0.967656	-6.01042	6.51585e-09	9.79755e-07	10.0443
ENSG00000260300	-1.1692	-3.27679	-6.00289	6.78539e-09	1.00752e-06	9.85113
ENSG00000163975	1.41453	1.71262	6.00182	6.82484e-09	1.00752e-06	10.0016
ENSG00000112984	1.03473	2.38942	5.99721	6.99627e-09	1.02764e-06	9.96349
ENSG00000137869	1.96914	-3.52896	5.98833	7.33823e-09	1.0665e-06	9.81712
ENSG00000214290	1.30909	0.23069	5.98041	7.65742e-09	1.09436e-06	9.88075
ENSG00000080493	-1.51851	3.42777	-5.9731	7.96352e-09	1.133e-06	9.80437
ENSG00000124003	-1.31551	-3.38707	-5.96621	8.26324e-09	1.16091e-06	9.67446
ENSG00000173511	1.14298	4.41724	5.95805	8.63269e-09	1.20127e-06	9.67134
ENSG00000064787	2.03931	-0.6818	5.95625	8.71623e-09	1.2076e-06	9.73026
ENSG00000158104	-2.28447	8.25304	-5.95361	8.84061e-09	1.2195e-06	9.47918
ENSG00000186352	-1.04523	2.13322	-5.95013	9.00636e-09	1.23699e-06	9.73187
ENSG00000215481	1.29564	-2.88818	5.94803	9.10821e-09	1.24153e-06	9.59882
ENSG00000160191	1.40109	1.96061	5.94784	9.1177e-09	1.24153e-06	9.72246
ENSG00000118777	-1.32462	3.52473	-5.94561	9.22705e-09	1.25105e-06	9.65639
ENSG00000162009	2.65285	-3.31793	5.94276	9.36875e-09	1.26486e-06	9.61099
ENSG00000213988	1.1736	-2.07942	5.92836	1.01175e-08	1.32873e-06	9.52593
ENSG00000168389	-2.28585	2.66753	-5.9183	1.06756e-08	1.39261e-06	9.56027
ENSG00000106688	-1.64878	3.79536	-5.91769	1.071e-08	1.39261e-06	9.50226
ENSG00000111206	1.03771	3.5654	5.91645	1.07814e-08	1.39617e-06	9.50006
ENSG00000186458	-2.20584	-2.17864	-5.91301	1.09807e-08	1.4162e-06	9.44572
ENSG00000130876	1.92477	-2.21099	5.90893	1.12216e-08	1.42983e-06	9.43241
ENSG00000167771	1.4874	-2.51563	5.9043	1.15018e-08	1.45967e-06	9.39422
ENSG00000196553	-1.95684	-3.5582	-5.90149	1.16748e-08	1.47573e-06	9.38318
ENSG00000143228	1.04223	1.72832	5.87685	1.33076e-08	1.63648e-06	9.36722
ENSG00000110723	-1.79074	0.703641	-5.87493	1.34441e-08	1.64054e-06	9.35863
ENSG00000236136	-1.96286	-1.70228	-5.86517	1.41578e-08	1.69311e-06	9.22929
ENSG00000235023	1.37044	-4.87018	5.8569	1.47915e-08	1.75764e-06	9.22197
ENSG00000184661	1.0281	0.280173	5.85537	1.49113e-08	1.76527e-06	9.25626
ENSG00000186193	1.14912	0.567019	5.84209	1.59961e-08	1.85466e-06	9.19522
ENSG00000237907	-1.42018	-3.87474	-5.84141	1.60534e-08	1.85466e-06	9.08446
ENSG00000244694	-1.8174	-1.53741	-5.84115	1.60756e-08	1.85466e-06	9.11711
ENSG00000272689	-1.16737	-4.1892	-5.83126	1.69369e-08	1.94694e-06	9.0471
ENSG00000171224	1.38201	1.04034	5.82902	1.71383e-08	1.96298e-06	9.1335
ENSG00000205835	-1.68266	-0.409413	-5.80542	1.94062e-08	2.20523e-06	8.98773
ENSG00000164611	1.0329	3.16473	5.79829	2.01469e-08	2.25866e-06	8.92047
ENSG00000111087	1.0714	-0.972411	5.78922	2.11294e-08	2.35219e-06	8.89281
ENSG00000186417	1.94023	-0.488601	5.78244	2.18943e-08	2.4036e-06	8.87866
ENSG00000143466	1.06125	1.90277	5.77612	2.26321e-08	2.46752e-06	8.85885
ENSG00000259420	1.32527	-4.35962	5.7743	2.28494e-08	2.48268e-06	8.7835
ENSG00000147257	2.19838	7.47931	5.77055	2.33019e-08	2.5232e-06	8.56694
ENSG00000204511	2.31111	-3.56377	5.7527	2.55821e-08	2.70548e-06	8.67803
ENSG00000156711	1.55924	1.7683	5.75049	2.58788e-08	2.71274e-06	8.73518
ENSG00000074803	-2.6302	-2.87369	-5.74961	2.59985e-08	2.71274e-06	8.64938
ENSG00000246379	-1.54165	-4.55943	-5.74921	2.6053e-08	2.71274e-06	8.68081
ENSG00000188001	-1.07004	0.781686	-5.74905	2.60747e-08	2.71274e-06	8.73674
ENSG00000170011	-1.76868	3.30908	-5.74874	2.61172e-08	2.71274e-06	8.67362
ENSG00000231789	1.45189	-2.91244	5.7484	2.61638e-08	2.71274e-06	8.63107
ENSG00000169083	-1.4531	5.1691	-5.74643	2.6434e-08	2.72296e-06	8.56056
ENSG00000127831	1.33269	4.78588	5.73502	2.80549e-08	2.85087e-06	8.51864
ENSG00000035499	1.2235	1.21918	5.73454	2.8125e-08	2.85087e-06	8.66482
ENSG00000149124	-2.47819	3.83328	-5.72569	2.94524e-08	2.96647e-06	8.53486
ENSG00000166432	-1.0484	1.98185	-5.71812	3.0635e-08	3.05647e-06	8.57172
ENSG00000109511	-1.56616	2.57208	-5.71411	3.12817e-08	3.11101e-06	8.53302
ENSG00000157833	1.15661	0.144019	5.71352	3.13778e-08	3.11101e-06	8.55618
ENSG00000100526	1.01385	2.29204	5.70179	3.33489e-08	3.2859e-06	8.47773
ENSG00000186897	1.58303	-3.53197	5.69778	3.40504e-08	3.33127e-06	8.39714
ENSG00000147676	1.10189	5.38665	5.69689	3.42071e-08	3.33127e-06	8.29507
ENSG00000157131	-1.20375	6.85192	-5.69677	3.42294e-08	3.33127e-06	8.22578
ENSG00000243479	1.8505	-4.82004	5.69268	3.49623e-08	3.39219e-06	8.42555
ENSG00000188573	1.90599	-1.62923	5.69159	3.51604e-08	3.40102e-06	8.40057
ENSG00000103569	-1.829	7.18717	-5.6811	3.7125e-08	3.53713e-06	8.13551
ENSG00000243587	1.81398	-3.47413	5.67829	3.76682e-08	3.56672e-06	8.3042
ENSG00000112818	2.62677	-1.62498	5.67283	3.87478e-08	3.6264e-06	8.31638
ENSG00000236412	1.11229	-4.73126	5.66829	3.96696e-08	3.68634e-06	8.29274
ENSG00000214814	2.26224	-3.25396	5.66724	3.98841e-08	3.68634e-06	8.26559
ENSG00000156222	-1.7458	3.54364	-5.66627	4.00853e-08	3.68634e-06	8.25086
ENSG00000198157	-1.20787	0.969047	-5.66097	4.11977e-08	3.7322e-06	8.30652
ENSG00000007933	-1.45938	7.26779	-5.66079	4.12361e-08	3.7322e-06	8.02812
ENSG00000112320	1.38745	1.3652	5.66062	4.12733e-08	3.7322e-06	8.30018
ENSG00000105750	1.03796	-0.590521	5.64891	4.38426e-08	3.94049e-06	8.22665
ENSG00000021300	1.99506	-0.438679	5.64778	4.40998e-08	3.94759e-06	8.22688
ENSG00000235510	-1.17523	-5.03135	-5.64025	4.58443e-08	4.05154e-06	8.18348
ENSG00000261713	2.79879	-3.12769	5.62575	4.93963e-08	4.27029e-06	8.07866
ENSG00000142513	1.75233	-4.41075	5.6244	4.97409e-08	4.28727e-06	8.07734
ENSG00000169783	1.35463	1.40582	5.62392	4.9863e-08	4.28727e-06	8.12081
ENSG00000100162	1.04733	1.78358	5.62071	5.06934e-08	4.34689e-06	8.09673
ENSG00000249096	-1.5026	1.05651	-5.61763	5.1502e-08	4.3867e-06	8.096
ENSG00000113249	1.82313	-3.58119	5.61684	5.17107e-08	4.3867e-06	8.01547
ENSG00000185155	1.25413	-4.82533	5.61515	5.21596e-08	4.41298e-06	8.04667
ENSG00000121380	1.63138	-1.41757	5.59134	5.89331e-08	4.94648e-06	7.93062
ENSG00000206113	-1.20066	-3.87659	-5.58956	5.94734e-08	4.97337e-06	7.88063
ENSG00000039537	-1.37394	6.89691	-5.58147	6.1983e-08	5.13455e-06	7.65173
ENSG00000158220	1.49618	-1.65516	5.56866	6.61757e-08	5.42521e-06	7.81414
ENSG00000230435	-1.1576	-5.46534	-5.56815	6.63483e-08	5.42534e-06	7.85567
ENSG00000099812	2.71925	-1.58529	5.56301	6.81097e-08	5.52664e-06	7.79573
ENSG00000259319	-1.00946	-0.373443	-5.55325	7.15849e-08	5.72599e-06	7.7738
ENSG00000154065	-1.17736	2.07236	-5.54719	7.38285e-08	5.87057e-06	7.73402
ENSG00000110436	-2.04323	4.02521	-5.54128	7.60824e-08	6.01962e-06	7.61352
ENSG00000186952	-1.07856	-2.45263	-5.53863	7.71119e-08	6.0859e-06	7.64185
ENSG00000104044	2.19305	-2.47099	5.53535	7.84106e-08	6.14255e-06	7.64359
ENSG00000232284	-1.25427	-3.38476	-5.53378	7.90372e-08	6.17639e-06	7.60803
ENSG00000225986	-1.29788	-3.62942	-5.52947	8.07871e-08	6.28218e-06	7.5974
ENSG00000248050	-1.71875	-2.21019	-5.52652	8.20071e-08	6.33051e-06	7.59414
ENSG00000116785	-1.72213	4.81105	-5.52482	8.27166e-08	6.36978e-06	7.48533
ENSG00000128266	1.48087	2.20119	5.52211	8.38624e-08	6.42681e-06	7.60535
ENSG00000140459	-2.09183	1.08282	-5.51619	8.64173e-08	6.57493e-06	7.60881
ENSG00000109113	1.24481	2.9523	5.51055	8.89215e-08	6.70122e-06	7.51311
ENSG00000271992	-1.29906	0.232181	-5.50771	9.02097e-08	6.72316e-06	7.56786
ENSG00000241544	-1.60299	-1.71527	-5.50743	9.03405e-08	6.72316e-06	7.52032
ENSG00000176399	-1.27347	2.32742	-5.50505	9.14332e-08	6.77781e-06	7.52156
ENSG00000158402	1.02637	1.32601	5.50158	9.30532e-08	6.86955e-06	7.53319
ENSG00000116014	1.66272	-4.51766	5.50147	9.31039e-08	6.86955e-06	7.50163
ENSG00000263011	-1.00972	-4.93185	-5.50078	9.34298e-08	6.8776e-06	7.51709
ENSG00000132518	1.45308	-3.12132	5.49881	9.43636e-08	6.93026e-06	7.45612
ENSG00000083807	-1.43406	7.60178	-5.49756	9.49623e-08	6.95813e-06	7.20682
ENSG00000230537	1.03491	-2.32099	5.49697	9.5246e-08	6.96283e-06	7.45679
ENSG00000261586	1.34186	0.445528	5.49447	9.64573e-08	7.03518e-06	7.50724
ENSG00000125841	1.15836	2.33527	5.49044	9.84446e-08	7.14726e-06	7.44658
ENSG00000162931	1.64357	-3.23101	5.48879	9.92681e-08	7.19059e-06	7.41286
ENSG00000055118	1.93573	-2.36761	5.4861	1.00623e-07	7.27216e-06	7.41222
ENSG00000041515	-1.10788	0.209355	-5.47975	1.03902e-07	7.47508e-06	7.43579
ENSG00000250328	-1.49932	-0.478475	-5.46981	1.09242e-07	7.78861e-06	7.37845
ENSG00000257883	1.36245	-4.66844	5.46473	1.12074e-07	7.95474e-06	7.33299
ENSG00000234076	-1.39907	0.117117	-5.45856	1.15608e-07	8.16901e-06	7.33523
ENSG00000271824	2.42948	-1.8212	5.45145	1.19814e-07	8.37302e-06	7.27014
ENSG00000125966	-1.43911	0.311592	-5.44994	1.20724e-07	8.41549e-06	7.2961
ENSG00000185275	1.80076	0.413111	5.44957	1.20953e-07	8.41549e-06	7.29517
ENSG00000228445	-2.24863	-2.08907	-5.4387	1.27734e-07	8.79095e-06	7.19424
ENSG00000180616	1.43017	-0.654418	5.43529	1.29934e-07	8.923e-06	7.2167
ENSG00000226416	1.99584	-2.89389	5.43009	1.33368e-07	9.04841e-06	7.15114
ENSG00000111344	1.86026	-2.03745	5.42994	1.33472e-07	9.04841e-06	7.15968
ENSG00000162383	1.90733	0.0983541	5.42348	1.37858e-07	9.32581e-06	7.17174
ENSG00000151631	-1.60367	-0.555924	-5.41267	1.45516e-07	9.72378e-06	7.11099
ENSG00000248079	-1.19796	-3.16507	-5.40988	1.4756e-07	9.83535e-06	7.03645
ENSG00000227184	1.71214	2.1028	5.40299	1.52731e-07	1.00952e-05	7.04029
ENSG00000180815	1.60016	-4.41837	5.39969	1.55263e-07	1.022e-05	7.02685
ENSG00000124507	1.54355	-0.582111	5.39283	1.6067e-07	1.04032e-05	7.02082
ENSG00000258793	1.69516	-1.6874	5.39193	1.61396e-07	1.0429e-05	6.99388
ENSG00000261390	-1.20915	-3.35032	-5.38888	1.63865e-07	1.0567e-05	6.94125
ENSG00000169252	-1.13799	1.73848	-5.38546	1.66678e-07	1.07218e-05	6.97396
ENSG00000081041	-1.28923	3.86531	-5.38515	1.66941e-07	1.07218e-05	6.86372
ENSG00000049089	1.18887	0.286264	5.38275	1.68949e-07	1.07985e-05	6.98231
ENSG00000147027	-1.01222	3.11835	-5.37812	1.72884e-07	1.09275e-05	6.87247
ENSG00000121446	-2.20288	-3.12104	-5.37774	1.73209e-07	1.09275e-05	6.90766
ENSG00000237686	1.59443	-2.44334	5.3777	1.73244e-07	1.09275e-05	6.90935
ENSG00000253760	-1.24909	-4.78957	-5.3668	1.82896e-07	1.13557e-05	6.89077
ENSG00000165376	-1.93666	3.9666	-5.36517	1.84377e-07	1.13856e-05	6.7685
ENSG00000182272	2.18264	-2.55842	5.36008	1.89105e-07	1.15751e-05	6.83575
ENSG00000230328	-1.0382	0.461912	-5.35981	1.8935e-07	1.15751e-05	6.87571
ENSG00000167701	-1.02728	5.90974	-5.34475	2.04033e-07	1.23068e-05	6.55305
ENSG00000077942	1.31651	3.88964	5.34387	2.04921e-07	1.23369e-05	6.66097
ENSG00000128011	1.02985	0.096039	5.34227	2.06559e-07	1.23651e-05	6.79412
ENSG00000133665	1.80319	-1.04073	5.34053	2.08348e-07	1.24253e-05	6.77211
ENSG00000204650	1.01504	0.742842	5.33808	2.10882e-07	1.24761e-05	6.77239
ENSG00000159164	1.00826	-0.564502	5.33228	2.17025e-07	1.27357e-05	6.7419
ENSG00000136881	-1.00537	8.73248	-5.33215	2.17165e-07	1.27357e-05	6.35708
ENSG00000229108	-1.28054	-5.18874	-5.33058	2.18859e-07	1.28113e-05	6.73673
ENSG00000092445	1.23748	1.89003	5.32965	2.19865e-07	1.28229e-05	6.7034
ENSG00000126562	1.99852	0.326768	5.31253	2.39258e-07	1.3689e-05	6.65688
ENSG00000133985	-1.22341	3.23959	-5.30815	2.44481e-07	1.39008e-05	6.53651
ENSG00000172824	-1.44961	1.3738	-5.30428	2.49176e-07	1.40669e-05	6.60634
ENSG00000066468	2.16392	3.81006	5.30323	2.50477e-07	1.41152e-05	6.47932
ENSG00000223802	1.73866	-2.68985	5.29672	2.58629e-07	1.44464e-05	6.53962
ENSG00000005471	-1.29133	5.87321	-5.29277	2.63699e-07	1.46522e-05	6.30941
ENSG00000166979	-1.02812	1.29535	-5.28808	2.69853e-07	1.48898e-05	6.5325
ENSG00000100379	1.05517	2.25699	5.28047	2.80138e-07	1.5324e-05	6.45726
ENSG00000169738	-1.0658	8.34617	-5.27836	2.83053e-07	1.54303e-05	6.1188
ENSG00000230948	-1.32615	-5.1952	-5.27195	2.92087e-07	1.57603e-05	6.46976
ENSG00000248144	-1.88166	7.26856	-5.27007	2.94797e-07	1.58488e-05	6.13389
ENSG00000183837	1.85807	-0.406427	5.26878	2.96671e-07	1.58727e-05	6.45425
ENSG00000214890	-1.00482	-5.11264	-5.26068	3.0868e-07	1.6432e-05	6.41569
ENSG00000176170	1.58193	2.15939	5.2599	3.09853e-07	1.64393e-05	6.36766
ENSG00000169758	1.21395	-1.14396	5.256	3.15817e-07	1.67278e-05	6.38503
ENSG00000162595	-1.46852	-1.64182	-5.25126	3.23236e-07	1.69541e-05	6.3501
ENSG00000138759	1.98897	-0.026682	5.24115	3.39603e-07	1.76922e-05	6.33044
ENSG00000259436	1.5725	-2.41853	5.24001	3.4149e-07	1.77614e-05	6.2883
ENSG00000254211	-1.65509	4.04396	-5.23753	3.45653e-07	1.79192e-05	6.15913
ENSG00000244301	-1.30367	-4.07526	-5.22964	3.59211e-07	1.85312e-05	6.24614
ENSG00000066185	-1.04211	0.382152	-5.22656	3.64648e-07	1.86901e-05	6.26351
ENSG00000160284	1.19169	1.38529	5.22291	3.71185e-07	1.89945e-05	6.22736
ENSG00000171903	-1.03427	5.95357	-5.21952	3.77368e-07	1.92488e-05	5.9597
ENSG00000268424	2.06493	-1.95318	5.21096	3.93398e-07	1.99064e-05	6.17052
ENSG00000267053	1.10741	-2.47041	5.2096	3.96008e-07	2.00066e-05	6.14918
ENSG00000108813	1.40174	-3.80065	5.19705	4.20898e-07	2.11483e-05	6.09332
ENSG00000231768	-1.3166	-2.98523	-5.19407	4.27022e-07	2.13356e-05	6.07012
ENSG00000166123	-1.02859	6.67241	-5.19015	4.35228e-07	2.17114e-05	5.78503
ENSG00000167037	1.20439	-0.885027	5.18592	4.44225e-07	2.20218e-05	6.07396
ENSG00000179314	1.12336	1.07855	5.18394	4.48521e-07	2.21654e-05	6.05805
ENSG00000180875	-2.36076	1.2894	-5.18169	4.53418e-07	2.23726e-05	6.04805
ENSG00000135355	1.62272	-5.02254	5.18076	4.55468e-07	2.24389e-05	6.05187
ENSG00000103021	-1.02116	0.484249	-5.16615	4.88816e-07	2.37499e-05	5.98927
ENSG00000110777	1.41257	-0.59493	5.16534	4.90718e-07	2.37695e-05	5.98557
ENSG00000197254	-1.07792	-4.73883	-5.1639	4.9416e-07	2.3877e-05	5.97049
ENSG00000265158	-1.78661	-0.287722	-5.15556	5.14437e-07	2.46922e-05	5.94288
ENSG00000111713	-1.81374	3.5753	-5.15318	5.20394e-07	2.48653e-05	5.80136
ENSG00000136943	1.63841	-0.661667	5.15117	5.25446e-07	2.50313e-05	5.92167
ENSG00000197587	1.36635	-4.81253	5.14518	5.40842e-07	2.56109e-05	5.88768
ENSG00000178623	1.49798	0.344583	5.14276	5.47171e-07	2.57568e-05	5.88431
ENSG00000273002	1.05466	-3.38684	5.12939	5.83516e-07	2.71853e-05	5.78642
ENSG00000137843	1.34778	-1.99923	5.12698	5.90315e-07	2.74216e-05	5.79385
ENSG00000267260	1.19931	-3.82356	5.1228	6.02271e-07	2.78953e-05	5.76299
ENSG00000155980	1.26485	-4.03199	5.11904	6.13242e-07	2.83207e-05	5.7514
ENSG00000250056	-2.27244	2.83941	-5.11696	6.194e-07	2.85635e-05	5.68415
ENSG00000162738	1.43183	-1.05073	5.11331	6.30331e-07	2.88822e-05	5.74916
ENSG00000149403	1.62549	-2.81819	5.11283	6.31767e-07	2.88822e-05	5.72122
ENSG00000189108	-1.50422	-3.74724	-5.10426	6.5826e-07	2.97503e-05	5.68175
ENSG00000203933	-1.1824	-5.01346	-5.09661	6.82776e-07	3.06399e-05	5.67877
ENSG00000141756	1.0557	3.36201	5.09593	6.84995e-07	3.06961e-05	5.54224
ENSG00000169862	2.64483	-1.16747	5.08583	7.18878e-07	3.18101e-05	5.62883
ENSG00000183549	-1.43767	5.08321	-5.08359	7.26599e-07	3.20201e-05	5.38364
ENSG00000204789	1.45116	-1.16675	5.08358	7.26651e-07	3.20201e-05	5.61649
ENSG00000225526	1.37474	-3.44558	5.07425	7.59712e-07	3.31546e-05	5.54966
ENSG00000169583	1.17222	-1.43435	5.07127	7.70554e-07	3.35355e-05	5.55859
ENSG00000160229	1.14449	-3.51077	5.06614	7.89641e-07	3.41786e-05	5.5123
ENSG00000227258	-1.05713	-0.761671	-5.06491	7.94259e-07	3.42338e-05	5.5376
ENSG00000187193	-1.57851	5.18292	-5.05983	8.13704e-07	3.4793e-05	5.27128
ENSG00000100767	1.3441	1.85759	5.05418	8.3585e-07	3.54125e-05	5.44261
ENSG00000161649	-1.62187	-2.0537	-5.04936	8.55217e-07	3.60817e-05	5.45109
ENSG00000230524	1.00363	-5.17032	5.04872	8.57785e-07	3.6142e-05	5.46823
ENSG00000161249	2.20977	-0.303836	5.04552	8.70925e-07	3.6647e-05	5.45494
ENSG00000254695	-1.82657	-4.22476	-5.03932	8.96917e-07	3.74921e-05	5.41608
ENSG00000160870	1.79497	5.15361	5.02188	9.74131e-07	4.02914e-05	5.09435
ENSG00000185666	1.145	-1.88479	5.01967	9.84366e-07	4.06125e-05	5.32693
ENSG00000197580	-1.43319	0.829621	-5.01794	9.92463e-07	4.08934e-05	5.32248
ENSG00000167880	1.98257	-1.7194	5.01597	1.00175e-06	4.12225e-05	5.31613
ENSG00000261308	1.18346	-2.0254	5.01116	1.02475e-06	4.19513e-05	5.28809
ENSG00000101144	1.73188	-4.1767	5.00314	1.06428e-06	4.31797e-05	5.25659
ENSG00000144648	-1.1163	2.3397	-4.99296	1.11659e-06	4.48758e-05	5.14883
ENSG00000124253	-1.74706	7.75177	-4.99268	1.11805e-06	4.48758e-05	4.82971
ENSG00000167311	1.37789	-4.27052	4.99253	1.11882e-06	4.48758e-05	5.20873
ENSG00000236279	1.70942	-4.49153	4.99136	1.125e-06	4.50666e-05	5.20927
ENSG00000169347	2.29332	-3.28108	4.98865	1.13945e-06	4.55733e-05	5.19
ENSG00000270547	-1.26305	-2.57156	-4.98845	1.14052e-06	4.55733e-05	5.18013
ENSG00000164089	-1.53856	4.45081	-4.9869	1.14887e-06	4.57915e-05	4.98572
ENSG00000132744	-1.01519	3.41563	-4.98404	1.16446e-06	4.62389e-05	5.03747
ENSG00000123201	1.64062	-3.69677	4.98086	1.182e-06	4.68181e-05	5.15232
ENSG00000226812	-1.28451	-3.37109	-4.97671	1.20527e-06	4.72976e-05	5.12523
ENSG00000162551	-1.23425	4.10108	-4.97075	1.23946e-06	4.831e-05	4.93476
ENSG00000232532	1.592	-4.96146	4.96029	1.30176e-06	5.04284e-05	5.0819
ENSG00000267690	-1.23223	-5.13587	-4.95756	1.31852e-06	5.08914e-05	5.07111
ENSG00000188389	1.34556	-0.803742	4.94509	1.39777e-06	5.35592e-05	5.01682
ENSG00000130822	2.01511	-3.38458	4.94063	1.42721e-06	5.43786e-05	4.98188
ENSG00000108309	1.15348	-2.9457	4.93978	1.43289e-06	5.45099e-05	4.9707
ENSG00000223572	2.00042	-3.01524	4.93679	1.45302e-06	5.50117e-05	4.9639
ENSG00000233539	1.53294	-1.90926	4.93524	1.46357e-06	5.52793e-05	4.96507
ENSG00000109576	-1.06285	1.7399	-4.93326	1.47714e-06	5.55934e-05	4.91646
ENSG00000204060	1.52705	-2.44463	4.93254	1.48214e-06	5.57155e-05	4.94773
ENSG00000183134	1.04084	0.148327	4.9235	1.54591e-06	5.78385e-05	4.91955
ENSG00000227038	-1.19069	-3.6704	-4.92218	1.55542e-06	5.81259e-05	4.89442
ENSG00000189233	-1.35683	2.34264	-4.92033	1.56889e-06	5.84914e-05	4.82683
ENSG00000128242	1.56909	1.87919	4.91861	1.58156e-06	5.88945e-05	4.84158
ENSG00000108852	1.09026	-2.19462	4.9173	1.59121e-06	5.91846e-05	4.88365
ENSG00000116157	1.04134	1.60966	4.91592	1.60143e-06	5.94659e-05	4.84222
ENSG00000147655	-1.75184	-3.7581	-4.91554	1.60431e-06	5.94659e-05	4.87544
ENSG00000234035	-1.24926	-3.80303	-4.91247	1.62735e-06	6.01757e-05	4.85615
ENSG00000178597	1.29721	-4.93422	4.91004	1.64586e-06	6.07895e-05	4.86581
ENSG00000144908	-1.40173	7.77873	-4.89272	1.78372e-06	6.48248e-05	4.37787
ENSG00000235200	-1.66184	-0.0975631	-4.89162	1.79282e-06	6.50066e-05	4.78565
ENSG00000171234	-1.33455	6.74536	-4.88304	1.86552e-06	6.73347e-05	4.38627
ENSG00000149948	1.83974	-3.94922	4.8822	1.87278e-06	6.752e-05	4.73646
ENSG00000185038	-1.98438	-1.13173	-4.87891	1.90156e-06	6.81704e-05	4.73076
ENSG00000269793	1.22384	-4.58574	4.87603	1.92702e-06	6.89275e-05	4.71608
ENSG00000107623	1.72847	-3.67407	4.86986	1.98284e-06	7.06761e-05	4.68133
ENSG00000224189	1.61134	0.174146	4.86772	2.00254e-06	7.11473e-05	4.67845
ENSG00000160352	1.1176	-1.08222	4.86467	2.03092e-06	7.19141e-05	4.67143
ENSG00000108387	-1.03055	4.10328	-4.86117	2.06403e-06	7.27038e-05	4.44759
ENSG00000172458	1.1315	0.192438	4.86112	2.06443e-06	7.27038e-05	4.65008
ENSG00000267467	-1.555	6.33399	-4.85309	2.1423e-06	7.49379e-05	4.27881
ENSG00000164638	1.56831	2.36128	4.85187	2.15442e-06	7.5279e-05	4.52329
ENSG00000231528	1.13891	-1.95897	4.84172	2.25753e-06	7.79377e-05	4.56721
ENSG00000138356	-1.39973	8.16333	-4.84117	2.2632e-06	7.80202e-05	4.13202
ENSG00000184845	-1.57096	-2.26144	-4.84101	2.26484e-06	7.80202e-05	4.55965
ENSG00000168992	-1.08451	-4.29226	-4.83703	2.30669e-06	7.93756e-05	4.54614
ENSG00000241104	-1.57595	-4.57474	-4.83591	2.3186e-06	7.95183e-05	4.54896
ENSG00000232667	-1.68132	0.737461	-4.8357	2.32086e-06	7.95183e-05	4.5319
ENSG00000261058	-1.15722	-4.7606	-4.83384	2.34082e-06	8.01156e-05	4.54055
ENSG00000137142	1.58051	-3.80268	4.83229	2.35748e-06	8.03073e-05	4.52373
ENSG00000112214	-1.08562	-2.60548	-4.83196	2.36106e-06	8.03073e-05	4.51753
ENSG00000189334	1.70355	2.4864	4.83004	2.38198e-06	8.07529e-05	4.42051
ENSG00000249364	-1.76744	-0.501127	-4.82905	2.39283e-06	8.0938e-05	4.52094
ENSG00000267056	-1.43427	0.622376	-4.82786	2.40595e-06	8.12926e-05	4.50175
ENSG00000234456	-1.24106	1.39152	-4.8206	2.48743e-06	8.34924e-05	4.44435
ENSG00000231437	-1.48529	-2.74311	-4.81331	2.57202e-06	8.55371e-05	4.43955
ENSG00000271681	-1.4255	-3.38216	-4.81154	2.59288e-06	8.60412e-05	4.43105
ENSG00000183248	1.15776	-0.314453	4.80964	2.61557e-06	8.62621e-05	4.43725
ENSG00000140465	-2.43782	1.2612	-4.80642	2.65434e-06	8.7088e-05	4.38989
ENSG00000260248	1.30916	-1.95961	4.8029	2.69747e-06	8.83205e-05	4.40518
ENSG00000175329	2.39888	-0.533426	4.80263	2.70074e-06	8.83366e-05	4.40745
ENSG00000175832	1.72301	2.28253	4.80057	2.72633e-06	8.89697e-05	4.30676
ENSG00000267015	1.48777	-4.32599	4.78325	2.95065e-06	9.50407e-05	4.32372
ENSG00000234235	-1.28919	-3.76102	-4.78143	2.97516e-06	9.54427e-05	4.30856
ENSG00000230333	-1.45894	-3.54866	-4.77733	3.03134e-06	9.68533e-05	4.29079
ENSG00000104808	1.08389	-2.62559	4.77411	3.07608e-06	9.78884e-05	4.27875
ENSG00000172425	-2.12507	0.967464	-4.77069	3.1243e-06	9.91246e-05	4.24981
ENSG00000198650	-1.81043	7.72292	-4.76749	3.17012e-06	0.000100478	3.83261
ENSG00000167798	-1.48731	4.4153	-4.76648	3.18465e-06	0.000100737	4.01719
ENSG00000262772	1.28316	-3.82742	4.76336	3.23024e-06	0.000101673	4.23518
ENSG00000132164	2.7271	-0.932574	4.75969	3.28445e-06	0.000103174	4.22965
ENSG00000228477	-1.17391	-3.61343	-4.74852	3.45529e-06	0.000107266	4.17048
ENSG00000167766	1.0207	2.53398	4.74784	3.46585e-06	0.000107489	4.06168
ENSG00000246022	-1.22765	-0.204645	-4.74502	3.51044e-06	0.000108553	4.16538
ENSG00000078898	2.47402	-1.23761	4.74363	3.53275e-06	0.000109031	4.16306
ENSG00000267576	1.17753	0.184473	4.74088	3.57693e-06	0.000109684	4.14012
ENSG00000259370	-1.38297	-2.12432	-4.74081	3.57811e-06	0.000109684	4.14456
ENSG00000135519	1.24037	-2.60187	4.73586	3.65923e-06	0.000112062	4.12323
ENSG00000156510	1.36532	3.92213	4.73273	3.71129e-06	0.000113148	3.8996
ENSG00000249715	1.00219	-4.6206	4.73266	3.71251e-06	0.000113148	4.11595
ENSG00000197472	1.4765	-3.73147	4.7315	3.73206e-06	0.000113634	4.10422
ENSG00000043355	1.64008	0.617621	4.72999	3.7575e-06	0.00011428	4.08271
ENSG00000166557	1.1294	3.9117	4.72982	3.76047e-06	0.00011428	3.88768
ENSG00000260518	1.56202	0.250508	4.72857	3.78174e-06	0.000114707	4.0857
ENSG00000111249	-1.28543	3.93189	-4.72605	3.82515e-06	0.000115484	3.87199
ENSG00000238097	-1.32993	-1.28007	-4.7245	3.85196e-06	0.00011595	4.0831
ENSG00000111058	-1.19348	5.07936	-4.72328	3.87324e-06	0.00011648	3.78552
ENSG00000244474	-1.74359	6.31563	-4.72231	3.89024e-06	0.00011677	3.71157
ENSG00000173930	1.92945	-2.1969	4.71004	4.11152e-06	0.000122255	4.02047
ENSG00000110492	1.09753	6.14915	4.70575	4.19166e-06	0.000124289	3.64119
ENSG00000126010	-1.60421	-3.13654	-4.70551	4.1963e-06	0.00012431	3.99469
ENSG00000112486	1.64875	-0.621611	4.7017	4.26887e-06	0.000126224	3.98725
ENSG00000188368	1.10837	-0.812491	4.69565	4.38668e-06	0.000128986	3.96379
ENSG00000149599	1.03936	-2.18196	4.68907	4.51813e-06	0.000131874	3.93288
ENSG00000137561	-1.08731	4.49761	-4.6657	5.01694e-06	0.000144047	3.57716
ENSG00000235590	1.07087	-4.76906	4.66516	5.02913e-06	0.000144137	3.83922
ENSG00000140505	-2.79786	0.359831	-4.65882	5.17383e-06	0.000147471	3.79624
ENSG00000224371	1.05062	-5.22927	4.65817	5.18886e-06	0.000147648	3.80683
ENSG00000105668	1.23132	-3.38974	4.64394	5.52905e-06	0.00015579	3.74498
ENSG00000206176	1.10047	-2.19809	4.64237	5.56771e-06	0.000156602	3.74294
ENSG00000108602	-2.69151	2.11115	-4.64074	5.60835e-06	0.000157605	3.64567
ENSG00000141338	-1.34864	3.01645	-4.63422	5.77342e-06	0.000161244	3.55185
ENSG00000238178	-1.22606	-4.90327	-4.63381	5.78396e-06	0.000161396	3.70898
ENSG00000108679	1.03697	7.5679	4.62862	5.91922e-06	0.000164304	3.2358
ENSG00000204949	-2.30249	-1.17526	-4.62712	5.9588e-06	0.000165113	3.68405
ENSG00000136231	1.84845	-0.93043	4.62357	6.05354e-06	0.0001673	3.66829
ENSG00000227712	-1.06779	-3.55572	-4.62328	6.06125e-06	0.000167368	3.66088
ENSG00000233695	-1.05685	-4.19616	-4.61806	6.20343e-06	0.000170699	3.64466
ENSG00000142449	1.62901	-1.37754	4.61615	6.25607e-06	0.000171256	3.63944
ENSG00000068366	1.41195	6.51411	4.60738	6.5043e-06	0.000175627	3.20241
ENSG00000139219	2.51053	-2.62401	4.60695	6.5167e-06	0.000175812	3.601
ENSG00000215146	1.38645	-2.14615	4.60428	6.59395e-06	0.000177294	3.58977
ENSG00000251550	1.02483	-4.96508	4.59525	6.86301e-06	0.000182972	3.55398
ENSG00000139725	1.07754	1.57505	4.5908	6.99907e-06	0.000185204	3.46128
ENSG00000243709	1.45726	-1.60605	4.58976	7.03136e-06	0.000185749	3.53293
ENSG00000204653	-1.34083	3.99514	-4.58236	7.26491e-06	0.000191171	3.26224
ENSG00000169297	1.51961	-4.81761	4.58035	7.32949e-06	0.000192061	3.49364
ENSG00000214888	1.53168	-4.15547	4.57976	7.3488e-06	0.000192214	3.49203
ENSG00000167434	-1.52246	-2.12781	-4.57676	7.44658e-06	0.000193716	3.4786
ENSG00000196533	1.62688	-0.802736	4.57325	7.56252e-06	0.000196026	3.46275
ENSG00000088836	1.19633	-1.32179	4.56626	7.79892e-06	0.000201331	3.43813
ENSG00000112303	1.33437	2.04033	4.56291	7.91475e-06	0.000203659	3.31683
ENSG00000164076	1.13803	-5.36095	4.56118	7.97504e-06	0.000205044	3.40847
ENSG00000166292	-1.43275	-0.374116	-4.55261	8.28113e-06	0.000211713	3.37673
ENSG00000230356	1.4478	-3.42881	4.54929	8.40254e-06	0.000214471	3.36752
ENSG00000167183	1.54906	0.627109	4.54889	8.41738e-06	0.000214677	3.33259
ENSG00000196549	-2.48815	1.56464	-4.54785	8.4558e-06	0.000215484	3.29563
ENSG00000147180	1.20543	-1.04873	4.54747	8.46975e-06	0.000215617	3.36161
ENSG00000176490	1.52188	-2.2778	4.54632	8.51265e-06	0.000216411	3.35732
ENSG00000123838	-1.00545	9.28214	-4.54495	8.56415e-06	0.000217372	2.80666
ENSG00000236081	1.60585	-3.93565	4.54298	8.63833e-06	0.000218904	3.34427
ENSG00000254399	-1.38682	-4.39186	-4.5411	8.70953e-06	0.000220532	3.33769
ENSG00000166866	1.26775	0.187259	4.53253	9.04267e-06	0.000226975	3.28128
ENSG00000117122	1.41199	-0.207201	4.53106	9.10105e-06	0.000228022	3.28456
ENSG00000253608	-1.08236	-4.87278	-4.52444	9.36818e-06	0.000233667	3.26896
ENSG00000159398	-1.45383	-0.554095	-4.52308	9.42421e-06	0.000234328	3.26038
ENSG00000171385	-1.69705	1.57465	-4.52044	9.53334e-06	0.000236855	3.18146
ENSG00000183473	1.29324	-4.28803	4.52023	9.54206e-06	0.000236886	3.25443
ENSG00000130675	1.50409	-4.45005	4.51998	9.55232e-06	0.000236956	3.2534
ENSG00000134365	-1.45705	3.96525	-4.51608	9.71634e-06	0.000240086	2.99178
ENSG00000158486	1.14409	-4.4936	4.51021	9.9684e-06	0.000244979	3.21481
ENSG00000167014	-1.36087	-4.08752	-4.50858	1.00392e-05	0.000245956	3.2078
ENSG00000100031	1.18607	4.97169	4.50317	1.02787e-05	0.000250278	2.85974
ENSG00000177459	1.68473	3.65319	4.50001	1.0421e-05	0.000253353	2.94344
ENSG00000147223	-1.3896	-0.143337	-4.49721	1.05485e-05	0.000256062	3.14945
ENSG00000186998	1.02371	2.28298	4.49483	1.06586e-05	0.00025834	3.02073
ENSG00000004799	-1.03834	6.00563	-4.48958	1.09044e-05	0.000262691	2.74432
ENSG00000109705	1.17866	-4.61828	4.4862	1.10654e-05	0.000265562	3.11952
ENSG00000139988	1.03127	0.796932	4.48547	1.11007e-05	0.000266206	3.0697
ENSG00000264569	-1.23391	0.335553	-4.4843	1.1157e-05	0.000267355	3.08573
ENSG00000187823	-1.70678	-2.80308	-4.48371	1.11855e-05	0.000267633	3.10837
ENSG00000124613	1.17684	-1.78963	4.47776	1.14783e-05	0.000274019	3.08656
ENSG00000253210	1.08097	-3.58832	4.47628	1.15517e-05	0.000275564	3.07826
ENSG00000269699	1.18496	-4.68982	4.47485	1.16235e-05	0.000276862	3.0743
ENSG00000007908	-1.23998	-0.311973	-4.467	1.20256e-05	0.000284728	3.03296
ENSG00000268041	1.01679	-4.88567	4.46253	1.22604e-05	0.000289424	3.02327
ENSG00000134760	-1.6592	1.10547	-4.45933	1.2431e-05	0.000292364	2.95695
ENSG00000069011	2.00499	-1.07658	4.45735	1.25374e-05	0.000293798	3.00242
ENSG00000109819	-1.16339	4.59266	-4.45473	1.26804e-05	0.000296252	2.69293
ENSG00000134389	-1.63435	5.53753	-4.43815	1.36197e-05	0.00031541	2.56594
ENSG00000167614	1.51355	-1.65011	4.43341	1.39003e-05	0.000320272	2.91209
ENSG00000167619	1.24767	-1.88772	4.43283	1.39349e-05	0.00032037	2.91042
ENSG00000185559	2.85175	-2.38133	4.43232	1.39658e-05	0.000320775	2.90813
ENSG00000261447	-1.02241	-4.28537	-4.42761	1.42511e-05	0.000326397	2.89013
ENSG00000132563	1.07084	-1.43632	4.42523	1.43974e-05	0.000328622	2.8794
ENSG00000198099	-1.89542	7.00888	-4.42466	1.44326e-05	0.00032919	2.4259
ENSG00000082929	1.36974	-4.10358	4.42446	1.44451e-05	0.000329237	2.87785
ENSG00000104537	1.56997	2.65666	4.42139	1.46372e-05	0.000332661	2.69811
ENSG00000197444	-1.24501	5.36313	-4.41273	1.51906e-05	0.000342052	2.47031
ENSG00000163121	1.11139	0.723052	4.40857	1.54636e-05	0.000347953	2.76631
ENSG00000238062	1.00853	-4.22507	4.40731	1.55472e-05	0.000349339	2.8112
ENSG00000130427	1.82587	-1.99772	4.40656	1.55977e-05	0.000350225	2.80811
ENSG00000036473	-1.33956	5.28588	-4.40448	1.57366e-05	0.000353095	2.44129
ENSG00000109205	-2.2168	-3.23374	-4.4007	1.59933e-05	0.00035759	2.7856
ENSG00000181495	-1.06932	0.64794	-4.39915	1.60995e-05	0.000358952	2.73624
ENSG00000085563	-1.00339	4.78022	-4.39838	1.61527e-05	0.000359633	2.44786
ENSG00000198346	1.07039	0.542371	4.39734	1.62247e-05	0.000360983	2.72957
ENSG00000158731	-1.315	-1.42135	-4.39331	1.65064e-05	0.000365968	2.75563
ENSG00000254536	1.21784	-2.71232	4.387	1.6957e-05	0.000373867	2.73224
ENSG00000242265	2.41223	3.26145	4.38187	1.73323e-05	0.000379503	2.50098
ENSG00000196620	-1.35568	6.93081	-4.37746	1.76606e-05	0.000384833	2.23369
ENSG00000083454	1.26533	-1.33739	4.37445	1.78886e-05	0.000389	2.68102
ENSG00000119888	2.42233	0.903754	4.37256	1.80334e-05	0.000391513	2.61557
ENSG00000063015	1.93299	-2.48178	4.36993	1.8236e-05	0.000395201	2.66682
ENSG00000075461	1.90816	-1.81959	4.36919	1.82934e-05	0.000396174	2.66232
ENSG00000240915	-1.04463	-4.20695	-4.36845	1.83513e-05	0.000396731	2.66086
ENSG00000131650	1.12487	-3.89892	4.36741	1.84325e-05	0.000397828	2.65693
ENSG00000072840	1.40257	1.62948	4.36503	1.86197e-05	0.000401051	2.54367
ENSG00000156475	1.05978	-1.44999	4.36126	1.89208e-05	0.000406156	2.63083
ENSG00000164708	1.99382	-1.65676	4.35787	1.91952e-05	0.000409553	2.61825
ENSG00000134775	1.21708	-0.872601	4.35766	1.92121e-05	0.000409639	2.61069
ENSG00000204872	1.24528	-0.314165	4.34937	1.98989e-05	0.000421732	2.56764
ENSG00000253339	1.31216	-3.07217	4.34708	2.00929e-05	0.000424993	2.57899
ENSG00000180066	1.19447	-4.94296	4.34158	2.05663e-05	0.000432839	2.55054
ENSG00000100652	-1.75419	5.20023	-4.33868	2.08201e-05	0.000436301	2.18699
ENSG00000249916	-1.10629	-4.53586	-4.32991	2.16063e-05	0.000450173	2.50974
ENSG00000268119	1.27069	-3.69133	4.32678	2.18943e-05	0.000454905	2.50158
ENSG00000165478	-2.51105	-1.58826	-4.32172	2.23662e-05	0.000462589	2.47996
ENSG00000165138	1.08172	2.416	4.32129	2.24069e-05	0.000463129	2.31525
ENSG00000128408	1.09939	-1.4665	4.32015	2.25152e-05	0.000464343	2.47294
ENSG00000133878	1.06573	-3.21523	4.31636	2.28778e-05	0.000470542	2.46186
ENSG00000158528	1.11524	0.657182	4.31449	2.30579e-05	0.000472888	2.39954
ENSG00000134339	-2.04586	5.26739	-4.31181	2.33201e-05	0.000476726	2.07865
ENSG00000189377	1.51712	-2.32184	4.30906	2.3591e-05	0.000480714	2.43398
ENSG00000182938	1.00356	-5.66976	4.30491	2.40069e-05	0.000486999	2.37647
ENSG00000229292	-1.0196	-5.00272	-4.30344	2.41553e-05	0.000489071	2.39784
ENSG00000128645	1.27398	-2.71718	4.30013	2.44937e-05	0.000494032	2.40038
ENSG00000236507	-1.21487	-4.82509	-4.29921	2.45888e-05	0.000494691	2.38832
ENSG00000186115	-1.28752	5.46393	-4.29901	2.46098e-05	0.0004948	2.00722
ENSG00000189366	1.36917	1.50023	4.29622	2.48996e-05	0.000499362	2.28211
ENSG00000267909	-1.20715	-4.77737	-4.29602	2.49204e-05	0.000499462	2.37733
ENSG00000114854	1.28014	-1.1428	4.29263	2.52773e-05	0.000504703	2.36418
ENSG00000167971	1.11583	-3.59468	4.28777	2.57977e-05	0.000513288	2.35361
ENSG00000147003	-1.15603	0.585299	-4.28727	2.58513e-05	0.000513406	2.30099
ENSG00000250612	1.22187	-4.84484	4.2872	2.58588e-05	0.000513406	2.34443
ENSG00000006788	1.08698	-5.28692	4.27792	2.68838e-05	0.000528465	2.29418
ENSG00000196793	1.15247	-1.00189	4.27342	2.73941e-05	0.000537165	2.28925
ENSG00000173432	-1.91689	6.6113	-4.27016	2.77703e-05	0.000542864	1.82745
ENSG00000180178	1.73121	-4.19479	4.26913	2.78898e-05	0.000544272	2.28112
ENSG00000167588	-1.03053	4.99898	-4.2683	2.79865e-05	0.000545409	1.91447
ENSG00000164627	1.13355	-2.04041	4.26643	2.82063e-05	0.000548682	2.27172
ENSG00000176076	1.33518	-1.98797	4.26477	2.84027e-05	0.000550141	2.26523
ENSG00000253819	-1.35569	-2.6591	-4.25299	2.98319e-05	0.000570854	2.22259
ENSG00000166840	-1.18016	5.20768	-4.25201	2.99539e-05	0.00057181	1.83712
ENSG00000136944	1.20938	-4.88704	4.24857	3.0386e-05	0.000578665	2.19191
ENSG00000196172	1.0468	-0.656608	4.24646	3.06533e-05	0.000583056	2.18067
ENSG00000163393	1.20752	-0.0879193	4.24263	3.11461e-05	0.000591012	2.14995
ENSG00000206129	1.24936	-4.80832	4.23974	3.15218e-05	0.000595648	2.16459
ENSG00000228146	-1.33846	-0.886932	-4.23553	3.20784e-05	0.000603239	2.14563
ENSG00000166863	1.02972	-4.3149	4.23512	3.21327e-05	0.000603239	2.15441
ENSG00000182580	1.16325	-0.596557	4.23055	3.27475e-05	0.000611524	2.11856
ENSG00000146678	-1.0943	8.14364	-4.22543	3.34499e-05	0.000621714	1.56482
ENSG00000196542	1.32454	-2.40078	4.22506	3.35024e-05	0.000622324	2.11751
ENSG00000129965	-1.59245	-4.53665	-4.22422	3.36191e-05	0.000623763	2.10862
ENSG00000259439	1.48034	-4.32171	4.20494	3.64083e-05	0.000662723	2.04022
ENSG00000111452	1.39578	1.91427	4.20359	3.66113e-05	0.000665591	1.89359
ENSG00000235563	1.05634	-3.77177	4.20348	3.66288e-05	0.000665591	2.03801
ENSG00000258604	-1.06855	-1.28253	-4.2025	3.67771e-05	0.000667139	2.02682
ENSG00000230882	-1.2017	0.346074	-4.19931	3.72646e-05	0.00067444	1.97463
ENSG00000170819	1.09944	-3.59119	4.19195	3.84123e-05	0.000691632	1.99535
ENSG00000143994	-1.1056	-0.198458	-4.1914	3.84991e-05	0.000692439	1.96315
ENSG00000269404	1.38715	-1.93366	4.18822	3.90058e-05	0.000698384	1.97788
ENSG00000229676	1.18625	-4.06831	4.18272	3.98986e-05	0.000711558	1.9601
ENSG00000227411	-1.07055	-2.70133	-4.17998	4.03511e-05	0.000718014	1.95117
ENSG00000236882	-1.99441	1.79825	-4.17646	4.09376e-05	0.000726007	1.80103
ENSG00000137731	2.23422	1.12937	4.17095	4.18736e-05	0.000739302	1.82257
ENSG00000183971	1.59979	0.890493	4.16974	4.20833e-05	0.000741621	1.82912
ENSG00000170577	1.29771	-2.88088	4.16951	4.21219e-05	0.000741621	1.91225
ENSG00000248319	-1.23091	-4.6298	-4.16779	4.2421e-05	0.000745427	1.89734
ENSG00000215186	-1.35112	-4.13668	-4.16669	4.26127e-05	0.000746123	1.90009
ENSG00000172995	-1.43608	-3.07064	-4.16629	4.26824e-05	0.000746671	1.90069
ENSG00000100473	1.51751	1.1555	4.1652	4.28726e-05	0.000748607	1.79672
ENSG00000254560	1.17948	-5.11566	4.1614	4.3546e-05	0.000757033	1.86148
ENSG00000099869	1.75717	-3.10535	4.15582	4.45509e-05	0.000770282	1.86078
ENSG00000101951	-2.51802	-2.09953	-4.15442	4.48074e-05	0.000772611	1.85314
ENSG00000232677	1.14927	1.41108	4.15259	4.51436e-05	0.000776719	1.73619
ENSG00000113389	-1.16535	0.179078	-4.13877	4.77642e-05	0.000814705	1.75325
ENSG00000198075	1.08162	-1.28254	4.13581	4.83436e-05	0.000822853	1.77705
ENSG00000240216	1.13046	-3.34176	4.13136	4.92285e-05	0.000835673	1.77267
ENSG00000179299	1.39675	-2.91704	4.12972	4.9558e-05	0.000839021	1.76602
ENSG00000147614	1.22032	-1.91324	4.12724	5.00595e-05	0.000844359	1.75269
ENSG00000099284	1.11604	2.50932	4.12169	5.12036e-05	0.000858912	1.5361
ENSG00000240801	2.39668	3.34627	4.11822	5.19307e-05	0.000869908	1.46319
ENSG00000115009	1.39713	3.20156	4.11545	5.25162e-05	0.000877861	1.45766
ENSG00000249173	-1.4922	-2.15276	-4.10506	5.47772e-05	0.000907528	1.67417
ENSG00000053747	-1.01692	3.24851	-4.1043	5.49469e-05	0.00090939	1.41402
ENSG00000213512	-1.31675	3.4223	-4.10368	5.50843e-05	0.000911189	1.39845
ENSG00000242808	-1.03604	-3.56871	-4.10148	5.55775e-05	0.000917911	1.66435
ENSG00000254607	-1.8735	-1.32505	-4.09914	5.61069e-05	0.00092521	1.64342
ENSG00000255090	-1.04399	-3.05018	-4.0978	5.64107e-05	0.000929253	1.65091
ENSG00000154269	1.30675	0.423754	4.09435	5.72031e-05	0.000939948	1.57203
ENSG00000109181	-1.13598	6.24252	-4.09304	5.75069e-05	0.000943392	1.1547
ENSG00000132185	1.24026	-2.30848	4.09259	5.76114e-05	0.000944618	1.62838
ENSG00000107187	-1.60949	-3.60107	-4.08542	5.93038e-05	0.000967368	1.60388
ENSG00000261701	-1.16932	7.57018	-4.08236	6.00407e-05	0.000976377	1.0406
ENSG00000172771	-1.01856	0.807202	-4.08146	6.02593e-05	0.000979429	1.51083
ENSG00000163993	1.99331	1.57698	4.0806	6.04685e-05	0.000981825	1.45456
ENSG00000237289	1.62312	-2.99924	4.07696	6.13625e-05	0.000992784	1.57383
ENSG00000108018	1.23853	-4.73512	4.07517	6.18061e-05	0.000998369	1.55512
ENSG00000250742	1.05011	-0.447874	4.07438	6.20046e-05	0.000999095	1.53238
ENSG00000223561	-1.23332	-4.31389	-4.07182	6.2646e-05	0.00100739	1.55066
ENSG00000089356	1.62057	-0.934713	4.06644	6.40166e-05	0.0010218	1.515
ENSG00000167244	2.20155	6.60131	4.06608	6.41105e-05	0.00102213	1.0314
ENSG00000154153	-1.35861	1.83751	-4.06328	6.48353e-05	0.00103161	1.37739
ENSG00000138823	-1.09328	6.33847	-4.05736	6.63969e-05	0.001047	1.01463
ENSG00000121742	1.22267	-4.54535	4.05703	6.64831e-05	0.00104784	1.49407
ENSG00000182230	1.27162	-3.22339	4.05404	6.72855e-05	0.00105681	1.49142
ENSG00000260951	-1.02427	-5.89599	-4.05218	6.77918e-05	0.00106319	1.38965
ENSG00000257017	-1.15669	12.5629	-4.05023	6.83226e-05	0.00107037	0.708965
ENSG00000147041	-1.0024	-0.620735	-4.0417	7.0696e-05	0.00110058	1.42056
ENSG00000260500	-1.03774	-2.5958	-4.03982	7.12313e-05	0.00110565	1.44079
ENSG00000259230	1.15427	-4.30904	4.03961	7.12898e-05	0.00110602	1.43462
ENSG00000120907	-1.48409	0.0176297	-4.02869	7.44708e-05	0.00114197	1.35292
ENSG00000273328	-1.06082	-0.286691	-4.02677	7.50456e-05	0.00114695	1.35591
ENSG00000255994	-1.10383	-4.68157	-4.02058	7.6919e-05	0.00117046	1.35738
ENSG00000196326	-1.3419	-1.72703	-4.01442	7.88313e-05	0.00119157	1.34225
ENSG00000198598	1.25599	-1.4152	4.01442	7.88322e-05	0.00119157	1.3365
ENSG00000173366	1.26057	-2.81471	4.01185	7.96397e-05	0.00120186	1.34046
ENSG00000269985	-1.48623	-3.75014	-4.01021	8.01625e-05	0.00120651	1.33441
ENSG00000215298	-1.41801	-0.12337	-4.0098	8.02936e-05	0.00120733	1.29009
ENSG00000167780	1.63677	0.579143	4.00901	8.0547e-05	0.00120944	1.24691
ENSG00000129654	1.48907	-2.08964	4.00809	8.08405e-05	0.00121196	1.32197
ENSG00000221932	-2.28618	-0.88652	-4.00709	8.11649e-05	0.00121525	1.30148
ENSG00000143595	1.44256	-4.1173	4.00498	8.18485e-05	0.00122433	1.31178
ENSG00000164188	-1.21893	-1.54729	-4.00229	8.27267e-05	0.00123223	1.29713
ENSG00000162399	1.05675	-4.94831	4.00217	8.27646e-05	0.00123223	1.28531
ENSG00000141434	-1.27857	-3.76042	-4.00035	8.3367e-05	0.00124061	1.29926
ENSG00000248709	-1.43702	0.10569	-3.99994	8.35011e-05	0.00124144	1.24324
ENSG00000183747	-1.11709	6.88964	-3.9915	8.63458e-05	0.00127596	0.735046
ENSG00000147804	1.26268	2.21869	3.9888	8.7275e-05	0.0012879	1.06374
ENSG00000107518	1.48362	-1.10057	3.98176	8.97387e-05	0.00131751	1.212
ENSG00000188676	-1.37926	-2.19351	-3.9769	9.14819e-05	0.00133385	1.213
ENSG00000129521	1.10454	1.42131	3.96666	9.52539e-05	0.00137808	1.04456
ENSG00000214353	1.07154	-1.26465	3.96448	9.60779e-05	0.00138535	1.1552
ENSG00000215142	-1.25042	-1.73552	-3.96135	9.72711e-05	0.00139707	1.15387
ENSG00000073734	-1.36203	3.24375	-3.95564	9.94822e-05	0.00142431	0.862225
ENSG00000184368	1.57944	-1.56967	3.95395	0.000100146	0.00143123	1.12231
ENSG00000092096	1.17245	0.929673	3.95217	0.000100848	0.00143996	1.02369
ENSG00000143001	1.159	-3.11961	3.94673	0.000103028	0.00146451	1.11044
ENSG00000174358	1.66512	-3.68388	3.9443	0.000104017	0.00147526	1.09898
ENSG00000074410	1.48589	1.69787	3.94164	0.00010511	0.00148877	0.931681
ENSG00000248740	-1.4966	-1.00787	-3.94012	0.000105737	0.00149497	1.0658
ENSG00000224177	-1.03256	-3.54707	-3.93951	0.000105989	0.00149719	1.08655
ENSG00000223403	1.07598	-4.36814	3.92968	0.000110155	0.00154026	1.04381
ENSG00000130540	-1.82213	-3.17312	-3.92857	0.000110631	0.00154367	1.0459
ENSG00000220267	1.16407	-5.27273	3.92855	0.000110641	0.00154367	1.00548
ENSG00000143839	-1.2333	-1.30908	-3.91071	0.000118632	0.00163787	0.967715
ENSG00000264424	2.71697	-0.921712	3.90544	0.000121091	0.00166314	0.931722
ENSG00000084110	1.41645	5.09797	3.89761	0.000124839	0.00170576	0.49818
ENSG00000159556	1.09717	-3.47422	3.88544	0.000130886	0.00176858	0.897087
ENSG00000088340	1.13691	-0.516131	3.88375	0.000131746	0.00177717	0.849136
ENSG00000182183	1.01941	-2.68133	3.87801	0.00013471	0.00180793	0.869914
ENSG00000242522	1.20129	-2.8097	3.87598	0.000135774	0.00181913	0.862388
ENSG00000170231	1.16807	-4.66515	3.87391	0.00013687	0.00182995	0.839858
ENSG00000198483	-1.286	-0.224468	-3.87232	0.000137712	0.00183953	0.802376
ENSG00000116678	-1.06787	5.83513	-3.86485	0.000141751	0.00188075	0.334026
ENSG00000267444	-1.03529	-5.07633	-3.86214	0.000143241	0.0018928	0.775835
ENSG00000170465	1.42942	-4.53576	3.85769	0.000145722	0.0019176	0.784793
ENSG00000257931	1.15053	-4.70416	3.85436	0.000147606	0.00193837	0.771705
ENSG00000144331	-1.11739	1.75747	-3.8524	0.000148723	0.00194981	0.615722
ENSG00000215124	-1.21938	-3.58895	-3.85179	0.000149077	0.00195365	0.781839
ENSG00000165905	1.14335	1.19705	3.84979	0.00015023	0.0019647	0.637498
ENSG00000171885	-1.35542	-2.00809	-3.84829	0.000151097	0.00197359	0.761689
ENSG00000181218	1.23565	-3.09322	3.84426	0.000153461	0.00199544	0.753282
ENSG00000114631	1.48883	0.281463	3.84093	0.000155442	0.00201541	0.664576
ENSG00000088386	1.20563	3.26149	3.83392	0.000159688	0.00205367	0.410158
ENSG00000169213	1.23637	2.14032	3.82703	0.000163965	0.00209763	0.486561
ENSG00000005981	-1.17908	-0.919625	-3.8252	0.000165118	0.00210995	0.659924
ENSG00000186198	1.06962	1.42613	3.82382	0.000165997	0.0021188	0.531452
ENSG00000261611	-1.05386	-2.12514	-3.82329	0.000166332	0.00212192	0.677818
ENSG00000135144	1.02512	2.75622	3.81897	0.000169106	0.00214523	0.401809
ENSG00000146013	1.16632	-4.5774	3.81859	0.000169356	0.00214656	0.651698
ENSG00000072315	-1.28064	-3.33759	-3.80978	0.000175153	0.00220431	0.637151
ENSG00000160868	-2.17282	5.89345	-3.80907	0.000175633	0.00220861	0.139138
ENSG00000237070	-1.52872	-4.03502	-3.80858	0.000175964	0.00221054	0.625188
ENSG00000198300	1.57381	0.837669	3.79973	0.000182008	0.00227077	0.488057
ENSG00000131152	-1.10434	-1.62172	-3.79296	0.000186765	0.00231498	0.566087
ENSG00000227921	-1.03147	-0.754554	-3.78531	0.000192279	0.00236727	0.518771
ENSG00000170743	-1.54124	-3.85111	-3.78161	0.000195004	0.00239709	0.536301
ENSG00000225431	1.22821	-1.82353	3.781	0.000195454	0.00240077	0.526546
ENSG00000198203	1.4321	1.97626	3.76657	0.000206446	0.00249901	0.288411
ENSG00000257817	-1.23719	-3.56267	-3.76026	0.000211439	0.00254104	0.467635
ENSG00000216588	-1.11837	2.08161	-3.75802	0.000213241	0.00255688	0.256062
ENSG00000168621	-1.56348	-1.57792	-3.7577	0.000213494	0.00255701	0.445231
ENSG00000181577	1.63665	-2.00505	3.7574	0.000213742	0.00255901	0.448158
ENSG00000243135	-2.40983	1.28689	-3.757	0.000214065	0.00256095	0.321641
ENSG00000158296	-1.68938	2.95876	-3.75573	0.000215092	0.00257033	0.174222
ENSG00000254416	-1.14463	-3.74157	-3.75282	0.000217465	0.00259291	0.443861
ENSG00000104413	1.86082	-2.72943	3.75281	0.000217472	0.00259291	0.437972
ENSG00000106714	-1.27178	-1.08939	-3.74879	0.000220803	0.00261885	0.403576
ENSG00000112164	1.07344	-4.80737	3.7469	0.000222381	0.00263068	0.394284
ENSG00000205363	1.04184	-2.05848	3.73869	0.000229372	0.00268748	0.387726
ENSG00000159289	-1.3703	-2.12739	-3.73867	0.000229385	0.00268748	0.39057
ENSG00000153132	1.26593	1.97989	3.73788	0.000230072	0.00269255	0.188305
ENSG00000185737	1.06988	-3.85669	3.7304	0.000236637	0.00275617	0.365147
ENSG00000141485	-1.22604	6.65165	-3.72801	0.000238765	0.00277337	-0.204447
ENSG00000155897	-1.41884	-4.22527	-3.72796	0.000238814	0.00277337	0.344237
ENSG00000131037	1.10098	-0.633653	3.72595	0.000240627	0.00278642	0.308479
ENSG00000164379	1.44215	0.76644	3.72542	0.000241101	0.0027887	0.235231
ENSG00000139547	-1.11412	5.85828	-3.72446	0.000241977	0.00279476	-0.169278
ENSG00000214548	1.05362	2.16353	3.71985	0.000246191	0.00283414	0.109872
ENSG00000197891	-2.09152	-1.6365	-3.718	0.00024791	0.00284877	0.309034
ENSG00000172016	-2.9176	-0.36042	-3.71382	0.000251821	0.00287966	0.254743
ENSG00000142606	1.0739	-2.71525	3.70543	0.000259855	0.0029497	0.284249
ENSG00000182379	1.0886	-0.135205	3.69812	0.000267045	0.00301514	0.193838
ENSG00000163825	-1.28397	3.41299	-3.69256	0.000272641	0.00306325	-0.0904675
ENSG00000147481	-1.37939	-3.65922	-3.68893	0.000276363	0.00309393	0.228849
ENSG00000171954	1.34083	2.41164	3.68203	0.000283552	0.00315658	-0.0482561
ENSG00000104892	1.28133	-2.80672	3.68113	0.000284498	0.00316267	0.203556
ENSG00000183145	1.07594	-2.63426	3.67527	0.00029077	0.00321668	0.183372
ENSG00000074276	1.67338	1.71299	3.67417	0.00029195	0.0032263	-0.00823386
ENSG00000100079	1.02948	-0.25403	3.67236	0.000293921	0.00324243	0.111465
ENSG00000204616	1.19423	1.46402	3.67034	0.000296138	0.00326009	-0.00138059
ENSG00000253293	1.4772	-1.0156	3.666	0.00030094	0.00330149	0.118508
ENSG00000130054	1.30087	-1.3054	3.66231	0.000305088	0.00332858	0.115539
ENSG00000187783	1.1334	-3.20515	3.65887	0.000308993	0.00336425	0.130637
ENSG00000255071	-1.67999	0.451786	-3.65534	0.000313061	0.0033921	0.0253345
ENSG00000101746	-1.0996	-4.32944	-3.6501	0.000319185	0.00344683	0.0896391
ENSG00000166391	-1.43474	2.67963	-3.64424	0.000326161	0.00350308	-0.19272
ENSG00000248663	1.08106	-4.06901	3.63925	0.00033222	0.00355473	0.0605046
ENSG00000107984	1.81289	-0.711229	3.63725	0.000334679	0.0035752	0.0121011
ENSG00000187772	1.71548	-4.22696	3.63297	0.000339992	0.00361766	0.0311714
ENSG00000006377	1.13702	-4.97357	3.62624	0.000348521	0.00368339	-0.0166868
ENSG00000259803	1.98192	-1.75246	3.61825	0.000358895	0.00375674	-0.0222009
ENSG00000122756	1.60975	-0.335233	3.60522	0.000376442	0.0038967	-0.109571
ENSG00000226476	1.11345	-4.73115	3.60476	0.000377078	0.00390201	-0.0703659
ENSG00000234460	1.09432	-3.87616	3.6021	0.000380762	0.00393288	-0.0562904
ENSG00000224057	1.51333	-2.3017	3.59353	0.000392882	0.00402615	-0.0902366
ENSG00000232415	-1.012	-3.95357	-3.59188	0.000395242	0.00404251	-0.087209
ENSG00000009724	-1.00406	6.56975	-3.59022	0.000397655	0.00405672	-0.676263
ENSG00000135549	1.00034	0.955401	3.58766	0.000401373	0.00408939	-0.242857
ENSG00000187908	1.30819	-3.34912	3.58493	0.000405394	0.00411925	-0.109351
ENSG00000015413	1.29219	-2.06026	3.58359	0.000407376	0.0041287	-0.125564
ENSG00000159247	1.48196	-2.73033	3.58336	0.000407721	0.00412888	-0.119361
ENSG00000162366	-1.55568	2.98591	-3.58013	0.000412545	0.00416576	-0.430751
ENSG00000187621	1.14667	-3.44189	3.57787	0.000415947	0.00419078	-0.130808
ENSG00000146755	1.57993	-1.22547	3.57383	0.000422095	0.00423389	-0.179558
ENSG00000160097	-1.42039	2.33102	-3.5695	0.000428793	0.00428752	-0.407654
ENSG00000135750	-1.01026	2.73907	-3.56855	0.000430267	0.00429685	-0.450708
ENSG00000172818	1.35128	-3.59996	3.56518	0.000435564	0.00433338	-0.175724
ENSG00000174672	1.07333	-2.97361	3.56283	0.000439287	0.00436221	-0.181446
ENSG00000187664	-1.10907	-0.117442	-3.55871	0.000445894	0.00441401	-0.265746
ENSG00000205362	-1.2039	1.34042	-3.54863	0.00046246	0.00453658	-0.395243
ENSG00000229005	-1.08059	-0.0959165	-3.54535	0.000467965	0.00457347	-0.311841
ENSG00000197757	1.12006	-4.0767	3.53936	0.000478192	0.00464389	-0.261797
ENSG00000174498	1.2759	-4.02141	3.53774	0.000480989	0.00466392	-0.266673
ENSG00000110195	1.22958	-2.54608	3.53319	0.000488951	0.00472955	-0.28071
ENSG00000214652	1.05251	-4.12874	3.53133	0.000492238	0.00475181	-0.287193
ENSG00000180818	1.2903	-4.89035	3.52825	0.000497726	0.00478671	-0.329604
ENSG00000186854	1.06915	0.542204	3.52703	0.000499908	0.00479751	-0.413508
ENSG00000114113	1.26457	-4.26572	3.52533	0.000502981	0.00481972	-0.312214
ENSG00000181778	-1.17983	-4.31211	-3.51011	0.000531204	0.00501742	-0.36147
ENSG00000269554	-1.04575	-1.38834	-3.50647	0.000538182	0.00506235	-0.384845
ENSG00000162949	1.39884	-3.28606	3.50471	0.000541581	0.00508968	-0.373232
ENSG00000139515	1.80167	-1.92874	3.50234	0.000546199	0.00512428	-0.391934
ENSG00000249948	-1.17425	3.10704	-3.49701	0.000556691	0.0051978	-0.727651
ENSG00000082196	-1.00808	2.10718	-3.49677	0.000557183	0.00519934	-0.628647
ENSG00000237337	1.106	-4.20489	3.49222	0.000566304	0.00525662	-0.414999
ENSG00000259108	-1.31568	-1.17349	-3.49143	0.000567895	0.00526523	-0.439118
ENSG00000259881	-1.16853	-3.5196	-3.49001	0.000570792	0.00528745	-0.409612
ENSG00000105048	1.17024	-3.05071	3.48975	0.000571303	0.00529064	-0.411913
ENSG00000103546	-1.95211	-2.7531	-3.48386	0.00058344	0.00536856	-0.437502
ENSG00000150556	1.17988	-3.61954	3.48223	0.000586825	0.00539359	-0.437803
ENSG00000159307	-1.43832	1.8266	-3.47982	0.000591885	0.0054339	-0.653459
ENSG00000251637	-1.21702	0.73315	-3.47981	0.000591911	0.0054339	-0.571799
ENSG00000140807	-1.45988	1.11643	-3.47623	0.000599495	0.00548904	-0.608965
ENSG00000228549	-1.08477	-2.46003	-3.47616	0.000599648	0.00548904	-0.457792
ENSG00000149654	-1.34469	-4.40693	-3.47489	0.000602355	0.00551224	-0.485471
ENSG00000177494	1.0152	-3.50456	3.47331	0.000605753	0.00552898	-0.463096
ENSG00000214381	-1.10264	-4.46627	-3.47212	0.000608319	0.00554442	-0.496434
ENSG00000139874	-1.14597	1.7854	-3.46868	0.00061578	0.005602	-0.688779
ENSG00000177103	1.06424	-3.03108	3.46683	0.000619845	0.00563168	-0.486022
ENSG00000054803	-1.38153	-2.54213	-3.46559	0.000622582	0.00564846	-0.491716
ENSG00000175336	-1.14488	4.38139	-3.46199	0.00063058	0.00570145	-0.949853
ENSG00000237742	-1.01992	-3.66797	-3.46106	0.000632647	0.00570876	-0.500034
ENSG00000267601	1.56932	-4.17496	3.46	0.000635045	0.00572389	-0.527677
ENSG00000248587	-1.22193	-3.15436	-3.45486	0.000646686	0.00580408	-0.51854
ENSG00000185615	1.23914	-2.45924	3.44427	0.000671359	0.00596886	-0.560676
ENSG00000186472	1.29715	-3.26153	3.44225	0.000676172	0.00599648	-0.560462
ENSG00000169436	1.32532	-1.92584	3.43666	0.000689622	0.00607599	-0.595734
ENSG00000179913	1.29071	1.65681	3.43363	0.000697013	0.0061326	-0.798453
ENSG00000180806	1.23617	-4.02778	3.42939	0.000707489	0.00620412	-0.60976
ENSG00000021826	-1.37742	8.86546	-3.4223	0.00072535	0.00632752	-1.35854
ENSG00000237978	1.26083	-2.98566	3.41993	0.000731404	0.00636996	-0.632456
ENSG00000249550	1.42458	-3.5522	3.41886	0.000734156	0.00638852	-0.636407
ENSG00000151640	1.05409	-2.36082	3.41709	0.000738746	0.00640913	-0.646218
ENSG00000236699	1.06726	-3.01387	3.41698	0.000739027	0.00640982	-0.639522
ENSG00000233836	1.01065	-3.10606	3.41121	0.000754115	0.00651574	-0.655108
ENSG00000266830	1.04436	-5.16166	3.40525	0.00077002	0.00661175	-0.736365
ENSG00000203690	1.0339	-4.45554	3.39991	0.000784544	0.00670561	-0.712903
ENSG00000182795	1.1379	-0.179497	3.38498	0.000826471	0.00697564	-0.82235
ENSG00000112494	1.2663	1.80649	3.38489	0.000826718	0.00697587	-0.971024
ENSG00000185020	-1.00487	-1.58628	-3.38295	0.000832332	0.00701578	-0.766497
ENSG00000130234	-1.46811	-0.191342	-3.37968	0.000841855	0.00707162	-0.831084
ENSG00000272626	1.04345	-4.17562	3.37956	0.000842203	0.00707268	-0.765929
ENSG00000166741	-1.20465	6.8209	-3.37897	0.000843947	0.00708358	-1.3886
ENSG00000124143	1.04123	-4.59614	3.37851	0.000845297	0.00708928	-0.781848
ENSG00000145777	-1.03476	-0.966704	-3.37293	0.000861845	0.00718627	-0.819974
ENSG00000166145	1.27172	1.96381	3.37228	0.000863776	0.00719524	-1.02216
ENSG00000237517	-1.11939	1.1618	-3.37106	0.000867435	0.00722339	-0.947869
ENSG00000162975	1.18845	-2.35389	3.37035	0.000869598	0.00723301	-0.79068
ENSG00000105219	1.04234	0.0357142	3.36611	0.000882463	0.00730825	-0.896078
ENSG00000187398	-1.10777	-3.90386	-3.36184	0.000895632	0.00739415	-0.812261
ENSG00000162897	-1.38446	0.23587	-3.36161	0.000896333	0.00739801	-0.916138
ENSG00000205754	-1.15377	-3.7961	-3.33578	0.000979951	0.00795164	-0.888242
ENSG00000141431	-1.19372	-2.67567	-3.32303	0.00102385	0.00822997	-0.926971
ENSG00000226733	1.32704	-0.40163	3.32221	0.00102673	0.00824475	-1.00867
ENSG00000182013	1.19184	-2.62768	3.31298	0.00105971	0.00843408	-0.962019
ENSG00000197085	1.32145	-2.95199	3.30442	0.00109118	0.00862964	-0.985493
ENSG00000138131	1.2074	2.94954	3.30077	0.0011049	0.00871372	-1.34227
ENSG00000077935	1.08777	-2.36323	3.29877	0.00111244	0.00875143	-1.0066
ENSG00000130768	1.02662	-1.27437	3.28826	0.00115302	0.00899393	-1.06901
ENSG00000168646	-1.06699	1.35533	-3.28816	0.00115342	0.00899393	-1.22335
ENSG00000223991	-1.46601	-2.86615	-3.28322	0.00117294	0.00909649	-1.04702
ENSG00000133169	1.47491	-2.9749	3.28195	0.00117802	0.00912479	-1.05455
ENSG00000231764	1.14787	-4.55631	3.28052	0.00118378	0.00916269	-1.08253
ENSG00000016402	1.23119	-3.94292	3.27477	0.00120712	0.00928668	-1.08026
ENSG00000138115	-1.07232	6.61145	-3.27424	0.00120929	0.00929886	-1.70924
ENSG00000137819	1.13724	1.32404	3.27234	0.00121709	0.00934076	-1.27506
ENSG00000132204	1.19834	-2.73304	3.26614	0.00124291	0.00949752	-1.10018
ENSG00000143502	1.32301	1.6168	3.2618	0.00126132	0.00960811	-1.33757
ENSG00000144852	-1.03193	3.45498	-3.25736	0.00128038	0.00971603	-1.52425
ENSG00000107317	1.43219	2.6282	3.2572	0.00128109	0.00971909	-1.44191
ENSG00000196482	-1.16723	-2.3725	-3.25438	0.00129334	0.00978625	-1.13582
ENSG00000254844	1.31722	-3.82887	3.25145	0.00130617	0.0098598	-1.14902
ENSG00000171931	-1.27487	-1.77924	-3.25106	0.00130792	0.00987038	-1.16457
ENSG00000260802	-1.62669	-2.04712	-3.25023	0.00131157	0.00988852	-1.15688
ENSG00000086159	-1.36271	-2.87839	-3.24022	0.00135653	0.0101344	-1.17169
ENSG00000261183	1.1418	-2.47944	3.23566	0.00137753	0.0102233	-1.19251
ENSG00000087258	-1.08706	1.00446	-3.2299	0.00140442	0.0103938	-1.37606
ENSG00000141934	1.3262	1.52248	3.22944	0.00140657	0.0104024	-1.42327
ENSG00000167080	1.49412	-3.33321	3.22857	0.00141067	0.0104206	-1.21126
ENSG00000140600	-1.17666	-5.0039	-3.22403	0.00143234	0.010545	-1.29231
ENSG00000164181	1.17746	0.802113	3.21748	0.00146411	0.0107403	-1.40101
ENSG00000248771	1.28591	-4.06451	3.20836	0.0015094	0.0109887	-1.27718
ENSG00000124102	1.27648	-1.82666	3.19868	0.00155892	0.0112698	-1.31961
ENSG00000151892	-1.23258	3.1058	-3.19495	0.00157839	0.0113864	-1.67321
ENSG00000129151	-1.16639	1.77927	-3.19096	0.0015995	0.0115096	-1.55758
ENSG00000170044	1.16111	-3.95524	3.18431	0.00163518	0.0117056	-1.34498
ENSG00000176204	-1.1512	-4.06631	-3.18268	0.00164406	0.0117639	-1.34878
ENSG00000138109	-1.01258	7.20136	-3.18044	0.00165632	0.0118356	-2.03355
ENSG00000150051	-1.03428	-2.78585	-3.1767	0.00167696	0.0119562	-1.35599
ENSG00000055732	1.20318	-2.54699	3.17656	0.00167779	0.0119594	-1.36617
ENSG00000261685	-1.09131	-0.759861	-3.1645	0.00174603	0.012357	-1.45246
ENSG00000270466	1.38229	-3.73382	3.16298	0.00175483	0.0124028	-1.41155
ENSG00000145103	1.18653	-1.59285	3.15733	0.00178783	0.0125583	-1.44458
ENSG00000116183	-1.35353	0.502696	-3.15182	0.00182058	0.0127369	-1.56578
ENSG00000215218	-1.0428	0.336235	-3.13614	0.00191686	0.0132526	-1.59813
ENSG00000145934	-1.4057	-0.691361	-3.13486	0.00192491	0.0132938	-1.54316
ENSG00000162069	1.22884	-3.42593	3.12994	0.00195615	0.0134714	-1.49285
ENSG00000100012	-1.14102	-2.0464	-3.12939	0.00195968	0.0134828	-1.50795
ENSG00000169427	1.18762	-3.56932	3.11946	0.00202439	0.0137946	-1.52254
ENSG00000166869	1.17118	-4.8818	3.11415	0.00205976	0.0139637	-1.58876
ENSG00000184363	1.12564	-2.4942	3.11336	0.0020651	0.0139939	-1.54628
ENSG00000233377	-1.03662	0.969757	-3.1085	0.00209806	0.0141627	-1.72828
ENSG00000166589	1.2242	-1.5925	3.10461	0.00212478	0.0142945	-1.59842
ENSG00000125675	-1.20935	-0.960824	-3.08409	0.0022711	0.0150617	-1.6776
ENSG00000130294	1.23284	-1.36959	3.08391	0.00227241	0.0150641	-1.66663
ENSG00000102109	1.31033	-2.69005	3.08238	0.00228368	0.015123	-1.63527
ENSG00000135443	1.03706	-3.83178	3.0708	0.00237071	0.0155597	-1.66528
ENSG00000253877	1.00339	-4.92792	3.06634	0.00240502	0.0157555	-1.73339
ENSG00000150656	-1.38189	-0.34091	-3.05235	0.00251571	0.016289	-1.8009
ENSG00000166126	1.14422	3.16336	3.0424	0.0025973	0.0166709	-2.13899
ENSG00000171345	1.5563	-0.227752	3.03282	0.00267809	0.0170381	-1.86704
ENSG00000148942	1.17114	-3.41796	3.0282	0.00271789	0.0172465	-1.77722
ENSG00000272573	1.40274	-1.80286	3.02731	0.0027256	0.0172743	-1.80964
ENSG00000253642	1.01045	-5.17409	3.02527	0.00274338	0.0173523	-1.86767
ENSG00000242366	-1.0716	6.54672	-3.02228	0.00276964	0.0174843	-2.46225
ENSG00000254290	1.12902	-2.75049	3.01677	0.00281874	0.017723	-1.81449
ENSG00000163618	1.02675	-3.73959	3.00748	0.0029031	0.0181478	-1.84037
ENSG00000260230	1.21605	-3.48976	2.99714	0.00299985	0.0186029	-1.86446
ENSG00000176635	-1.0359	-2.16374	-2.9901	0.00306738	0.0189058	-1.89633
ENSG00000112812	1.18737	-3.43312	2.98708	0.00309679	0.0190558	-1.8902
ENSG00000256847	-1.07594	0.397892	-2.97985	0.00316823	0.0194238	-2.05195
ENSG00000066032	-1.57821	-2.27111	-2.97097	0.00325803	0.019844	-1.95109
ENSG00000168243	1.44848	-0.835946	2.95941	0.00337835	0.0203735	-2.04045
ENSG00000139352	-1.30489	-2.84217	-2.9466	0.00351656	0.0210088	-2.00212
ENSG00000124429	1.188	-1.29784	2.94363	0.00354932	0.0211473	-2.05605
ENSG00000198946	1.17805	-4.61264	2.92937	0.00371052	0.0218736	-2.08261
ENSG00000172724	1.27885	0.220262	2.92703	0.00373753	0.0219942	-2.19358
ENSG00000187545	-1.45067	-2.59706	-2.89717	0.00409947	0.0235965	-2.13868
ENSG00000157168	-1.1625	-0.951202	-2.88846	0.00421086	0.024063	-2.21597
ENSG00000170381	1.17818	-3.75383	2.86405	0.00453805	0.0255236	-2.22222
ENSG00000231683	-1.08121	0.583704	-2.86304	0.00455202	0.0255931	-2.38876
ENSG00000101842	1.00818	-2.23094	2.85965	0.0045994	0.0257864	-2.24715
ENSG00000228262	-1.14286	-2.30447	-2.85793	0.00462355	0.0258761	-2.24613
ENSG00000165449	1.14166	-0.86121	2.85717	0.00463435	0.0259136	-2.31058
ENSG00000185332	1.00768	-0.755143	2.85344	0.00468737	0.0261226	-2.32647
ENSG00000134612	-1.1259	-0.479905	-2.85272	0.0046976	0.0261705	-2.34125
ENSG00000168481	-1.00778	-2.9185	-2.85103	0.00472181	0.0262659	-2.25197
ENSG00000149043	1.13788	-2.11043	2.85063	0.0047276	0.0262659	-2.27656
ENSG00000079689	1.04352	1.21283	2.84468	0.00481398	0.0266132	-2.49615
ENSG00000067715	1.02929	-0.454889	2.83128	0.00501369	0.0274494	-2.40249
ENSG00000010932	1.06203	-0.500332	2.82646	0.0050873	0.0276891	-2.41556
ENSG00000108830	1.03985	0.341948	2.82318	0.00513803	0.0278752	-2.47682
ENSG00000166148	-1.14774	-1.91902	-2.79985	0.00551195	0.0293813	-2.41083
ENSG00000131721	1.06638	-4.94457	2.74326	0.00652379	0.0331247	-2.59784
ENSG00000154080	-1.00573	0.659206	-2.74295	0.00652981	0.0331421	-2.71113
ENSG00000109956	1.06103	-0.572855	2.73792	0.00662764	0.0335206	-2.64107
ENSG00000185269	-1.32976	2.79482	-2.71831	0.00702126	0.0350312	-2.98039
ENSG00000255974	-1.36102	6.65646	-2.7049	0.00730241	0.0360597	-3.34415
ENSG00000204583	-1.02508	-0.721952	-2.7013	0.0073797	0.0363058	-2.71479
ENSG00000068985	1.14406	-4.63452	2.69962	0.00741603	0.036428	-2.68326
ENSG00000240224	-1.1064	-2.05679	-2.67126	0.00805326	0.0387071	-2.73212
ENSG00000272327	-1.04475	-2.11695	-2.66042	0.00830945	0.0395847	-2.75367
ENSG00000204510	-1.02398	-3.53635	-2.65869	0.00835119	0.039719	-2.73545
ENSG00000130649	-1.42222	8.40111	-2.64713	0.00863369	0.040605	-3.59357
ENSG00000106236	1.11792	-0.729542	2.64445	0.00870051	0.0408224	-2.86511
ENSG00000151365	-1.33692	2.10738	-2.64386	0.00871528	0.0408796	-3.11544
ENSG00000239855	1.03407	-3.36719	2.63188	0.00901996	0.0418404	-2.81253
ENSG00000211955	1.08038	-2.60283	2.61957	0.00934284	0.0429346	-2.85622
ENSG00000095932	1.21897	-0.0624018	2.60795	0.00965709	0.0439081	-2.99851
ENSG00000211896	1.28267	5.93389	2.59498	0.0100189	0.0450623	-3.58202
ENSG00000170627	1.15961	-1.90451	2.57174	0.010698	0.0471999	-2.98137
ENSG00000271239	-1.18126	-3.09915	-2.56799	0.0108114	0.0476011	-2.96407
ENSG00000074211	1.17704	-2.35777	2.55406	0.0112418	0.0488025	-3.01038
ENSG00000115386	-1.63803	-1.60528	-2.55259	0.0112882	0.0489185	-3.0382
ENSG00000237700	-1.12381	-3.27064	-2.55255	0.0112895	0.0489185	-2.99435
ENSG00000168065	-1.32883	0.650827	-2.54751	0.0114494	0.0493688	-3.19686
ENSG00000145536	1.0676	-1.80241	2.54263	0.0116065	0.0498687	-3.05551
