# Supplementary material for: Differential alternative splicing between hepatocellular carcinoma with normal and elevated serum alpha-fetoprotein
Source: BMC Med Genomics. 2020 Dec 28;13(Suppl 11):194. doi: 10.1186/s12920-020-00836-4 (PMC7771076; doi:10.1186/s12920-020-00836-4)
Supplement: Supplementary file 6 — Additional file 6: Table S5. Correlation of differentially expressed AS events with survival rate. [file 12920_2020_836_MOESM6_ESM.xlsx]

## Sheet: Survival Analysis
Table S5. Correlation of differentially expressed AS events with survival rate
Event type	GeneID	Gene symbol	Chr	Strand	ExonStart_0base	ExonEnd	UpstreamES	UpstreamEE	DownstreamES	DownstreamEE	P value
ES	ENSG00000130731	C16orf13	chr16	-	685517	685774	684736	684797	686093	686358	0.00322078
A5SS	ENSG00000125458	NT5C	chr17	-	73127059	73127200	73127139	73127200	73126847	73126962	0.0034772
ES	ENSG00000162910	MRPL55	chr1	-	228296655	228296722	228295935	228296019	228296961	228297000	0.00695515
ES	ENSG00000130731	C16orf13	chr16	-	685280	685340	684718	684797	686093	686351	0.0122054
ES	ENSG00000090539	CHRD	chr3	+	184104279	184104543	184103833	184103947	184104632	184104726	0.0149528
ES	ENSG00000008382	MPND	chr19	+	4357947	4358169	4357511	4357582	4359159	4359220	0.016176
IR	ENSG00000241370	RPP21	chr6	+	30313074	30313350	30313074	30313175	30313243	30313350	0.01788
ES	ENSG00000169592	INO80E	chr16	+	30012532	30012851	30012249	30012361	30016541	30016644	0.0190692
ES	ENSG00000107521	HPS1	chr10	-	100189547	100189646	100188907	100189399	100190327	100190427	0.019886
ES	ENSG00000035141	FAM136A	chr2	-	70528539	70528735	70527971	70528112	70529056	70529188	0.0209203
ES	ENSG00000102897	LYRM1	chr16	+	20913807	20914039	20911771	20911857	20931443	20931536	0.0231808
ES	ENSG00000108950	FAM20A	chr17	-	66586264	66586490	66551699	66551884	66596403	66596737	0.0239462
ES	ENSG00000130731	C16orf13	chr16	-	685611	685774	685280	685340	686093	686239	0.0260008
ES	ENSG00000063241	ISOC2	chr19	-	55967002	55967212	55966626	55966697	55967715	55967856	0.0261754
IR	ENSG00000090539	CHRD	chr3	+	184103833	184104726	184103833	184103947	184104632	184104726	0.0275203
ES	ENSG00000162910	MRPL55	chr1	-	228296655	228296722	228295935	228296019	228296849	228297013	0.0313815
ES	ENSG00000214021	TTLL3	chr3	+	9874787	9874929	9870643	9871079	9876364	9876591	0.0329972
IR	ENSG00000185324	CDK10	chr16	+	89759681	89759875	89759681	89759734	89759805	89759875	0.0401735
IR	ENSG00000129968	ABHD17A	chr19	-	1877506	1880114	1877506	1877686	1878662	1880114	0.0410909
ES	ENSG00000137700	SLC37A4	chr11	-	118897215	118897398	118896676	118896790	118897646	118897805	0.0411672
ES	ENSG00000169592	INO80E	chr16	+	30012785	30012851	30012249	30012361	30016541	30016898	0.0447357
ES	ENSG00000115414	FN1	chr2	-	216245533	216245803	216243852	216244040	216246934	216247048	0.0466377
ES	ENSG00000175334	BANF1	chr11	+	65770314	65770541	65769726	65769984	65770705	65770806	0.0499639
ES	ENSG00000169592	INO80E	chr16	+	30012734	30012851	30012249	30012361	30016541	30017114	0.0521262
A5SS	ENSG00000090539	CHRD	chr3	+	184103833	184104543	184103833	184103947	184104632	184104726	0.0611231
IR	ENSG00000103202	NME4	chr16	+	448207	449123	448207	448385	448989	449123	0.0673705
ES	ENSG00000169764	UGP2	chr2	+	64069192	64069338	64068087	64068366	64083439	64083567	0.0737731
A5SS	ENSG00000101361	NOP56	chr20	+	2636579	2636860	2636579	2636680	2637046	2637195	0.0753664
IR	ENSG00000072778	ACADVL	chr17	+	7125985	7126556	7125985	7126184	7126451	7126556	0.0804391
ES	ENSG00000130731	C16orf13	chr16	-	685611	685774	684718	684797	686093	686239	0.0847215
IR	ENSG00000073060	SCARB1	chr12	-	125267228	125271049	125267228	125267357	125270986	125271049	0.0917906
IR	ENSG00000131876	SNRPA1	chr15	-	101825930	101827215	101825930	101826006	101827112	101827215	0.107763
ES	ENSG00000102125	TAZ	chrX	+	153648043	153648085	153647881	153647962	153648370	153648480	0.108991
ES	ENSG00000138111	TMEM180	chr10	+	104230421	104230874	104229749	104229832	104231029	104231153	0.109832
ES	ENSG00000169592	INO80E	chr16	+	30012532	30015978	30012249	30012361	30016541	30017095	0.110525
ES	ENSG00000169689	STRA13	chr17	-	79977516	79977570	79977168	79977257	79977733	79977785	0.113576
ES	ENSG00000136861	CDK5RAP2	chr9	-	123169289	123169526	123166313	123166391	123170624	123170746	0.118525
IR	ENSG00000240065	PSMB9	chr6	+	32823914	32825911	32823914	32823982	32825781	32825911	0.128452
ES	ENSG00000138030	KHK	chr2	+	27317667	27317802	27317344	27317479	27319596	27319669	0.132196
ES	ENSG00000130731	C16orf13	chr16	-	685517	685774	685280	685340	686093	686358	0.135605
ES	ENSG00000176731	C8orf59	chr8	-	86131464	86131592	86129614	86129731	86132534	86132613	0.136759
ES	ENSG00000140995	DEF8	chr16	+	90015824	90015921	90015202	90015222	90020650	90020784	0.147596
ES	ENSG00000169689	STRA13	chr17	-	79977385	79977570	79977168	79977257	79977733	79977785	0.14957
IR	ENSG00000073605	GSDMB	chr17	-	38062363	38063240	38062363	38062524	38063213	38063240	0.151254
ES	ENSG00000115414	FN1	chr2	-	216257653	216257926	216256354	216256537	216259250	216259442	0.154277
IR	ENSG00000203896	LIME1	chr20	+	62369360	62369852	62369360	62369413	62369535	62369852	0.163013
ES	ENSG00000121310	ECHDC2	chr1	-	53370705	53372283	53370317	53370505	53373539	53373626	0.166482
A5SS	ENSG00000104852	SNRNP70	chr19	+	49605370	49606844	49605370	49605430	49607890	49607992	0.176282
IR	ENSG00000108465	CDK5RAP3	chr17	+	46052879	46053379	46052879	46053019	46053234	46053379	0.1853
ES	ENSG00000168056	LTBP3	chr11	-	65307483	65307624	65307190	65307352	65307715	65307853	0.19556
ES	ENSG00000106603	COA1	chr7	-	43690210	43690311	43688198	43688251	43769027	43769082	0.210903
ES	ENSG00000168958	MFF	chr2	+	228193393	228195562	228189980	228190143	228197134	228197304	0.244641
A5SS	ENSG00000133313	CNDP2	chr18	+	72164743	72164961	72164743	72164830	72167171	72167268	0.245577
ES	ENSG00000068120	COASY	chr17	+	40714313	40714505	40714168	40714237	40714629	40714937	0.260154
ES	ENSG00000111716	LDHB	chr12	-	21810684	21810769	21807590	21807611	21890630	21890717	0.268834
A3SS	ENSG00000225697	SLC26A6	chr3	-	48664308	48664488	48664308	48664485	48665378	48665471	0.272653
ES	ENSG00000176731	C8orf59	chr8	-	86131464	86131589	86129614	86129731	86132534	86132582	0.284902
A3SS	ENSG00000213523	SRA1	chr5	-	139930645	139931769	139930645	139930754	139936731	139937031	0.284978
A3SS	ENSG00000141736	ERBB2	chr17	+	37850933	37851434	37851240	37851434	37849513	37849578	0.296136
A5SS	ENSG00000144120	TMEM177	chr2	+	120436742	120437193	120436742	120436801	120438407	120439694	0.309552
ES	ENSG00000125733	TRIP10	chr19	+	6746039	6746207	6744810	6745005	6746462	6746572	0.313093
ES	ENSG00000197568	HHLA3	chr1	+	70832615	70832667	70832126	70832220	70833299	70833706	0.32225
A3SS	ENSG00000162882	HAAO	chr2	-	42997282	42997722	42997282	42997326	43010453	43010560	0.330137
ES	ENSG00000162910	MRPL55	chr1	-	228296137	228296175	228295935	228296022	228296655	228296722	0.34524
A5SS	ENSG00000101294	HM13	chr20	+	30155880	30156083	30155880	30156027	30156922	30157370	0.351071
ES	ENSG00000101152	DNAJC5	chr20	+	62562461	62562535	62562203	62562375	62562817	62567384	0.367631
ES	ENSG00000111725	PRKAB1	chr12	+	120109299	120109473	120105954	120106208	120110105	120110232	0.374492
A5SS	ENSG00000140416	TPM1	chr15	+	63335904	63336351	63335904	63336030	63349183	63349317	0.392163
ES	ENSG00000244474	UGT1A4	chr2	+	234678176	234678310	234676865	234677085	234680907	234681652	0.399307
ES	ENSG00000177989	ODF3B	chr22	-	50969998	50970202	50969619	50969724	50970397	50970576	0.418051
A5SS	ENSG00000176731	C8orf59	chr8	-	86131464	86131592	86131551	86131592	86129614	86129731	0.419542
ES	ENSG00000106853	PTGR1	chr9	-	114326436	114326542	114324856	114325511	114332370	114332489	0.422477
MXE	ENSG00000138030	KHK	chr2	+	27317344	27317479	27315199	27315316	27319596	27319669	0.424894
ES	ENSG00000110536	PTPMT1	chr11	+	47591251	47591443	47587009	47587538	47593022	47593912	0.432089
ES	ENSG00000121310	ECHDC2	chr1	-	53372190	53372283	53370705	53370762	53373539	53373626	0.436404
ES	ENSG00000107521	HPS1	chr10	-	100190887	100191048	100190327	100190427	100193696	100193848	0.452559
ES	ENSG00000171307	ZDHHC16	chr10	+	99213555	99213603	99213286	99213420	99214470	99214556	0.462071
IR	ENSG00000238105	GOLGA2P5	chr12	-	100550942	100551517	100550942	100551034	100551305	100551517	0.471163
A3SS	ENSG00000079616	KIF22	chr16	+	29815896	29816347	29816134	29816347	29815318	29815386	0.471677
IR	ENSG00000147454	SLC25A37	chr8	+	23423620	23425891	23423620	23424326	23425834	23425891	0.478762
ES	ENSG00000180900	SCRIB	chr8	-	144889721	144889784	144889093	144889183	144890778	144891195	0.48085
ES	ENSG00000234171	RNASEH1-AS1	chr2	+	3607037	3607319	3606081	3606588	3608906	3609324	0.483065
IR	ENSG00000165233	C9orf89	chr9	+	95872849	95874571	95872849	95873003	95874499	95874571	0.483735
A3SS	ENSG00000168487	BMP1	chr8	+	22058630	22059441	22059315	22059441	22054752	22054933	0.487128
ES	ENSG00000102796	DHRS12	chr13	-	52371961	52372044	52365300	52365393	52373669	52373803	0.50386
ES	ENSG00000138030	KHK	chr2	+	27317344	27317479	27315199	27315316	27317667	27317802	0.504539
ES	ENSG00000029363	BCLAF1	chr6	-	136588166	136588313	136582402	136582615	136589299	136589477	0.504564
ES	ENSG00000169919	GUSB	chr7	-	65439905	65440058	65439512	65439691	65441001	65441189	0.506348
A5SS	ENSG00000007255	TRAPPC6A	chr19	-	45681350	45681495	45681392	45681495	45668384	45668452	0.532082
ES	ENSG00000223891	OSER1-AS1	chr20	+	42843527	42843643	42839891	42839996	42853460	42854667	0.551621
ES	ENSG00000205981	DNAJC19	chr3	-	180704785	180704810	180703713	180703784	180705810	180705884	0.558657
ES	ENSG00000162910	MRPL55	chr1	-	228296137	228296722	228295935	228296019	228296961	228296991	0.576463
ES	ENSG00000136560	TANK	chr2	+	162017795	162017923	162016942	162016997	162036124	162036272	0.578555
ES	ENSG00000168734	PKIG	chr20	+	43211225	43211372	43160425	43160619	43218437	43218507	0.583782
ES	ENSG00000162910	MRPL55	chr1	-	228296137	228296722	228295935	228296019	228296849	228296979	0.595881
A5SS	ENSG00000137409	MTCH1	chr6	-	36940427	36940572	36940478	36940572	36938422	36938470	0.615385
ES	ENSG00000173915	USMG5	chr10	-	105153955	105154151	105152127	105152223	105155502	105155780	0.615818
ES	ENSG00000140995	DEF8	chr16	+	90015824	90016046	90015182	90015222	90020650	90020784	0.615863
ES	ENSG00000205981	DNAJC19	chr3	-	180704730	180704810	180703713	180703784	180705810	180705884	0.625865
IR	ENSG00000139190	VAMP1	chr12	-	6571402	6574107	6571402	6572008	6574055	6574107	0.627089
A3SS	ENSG00000177989	ODF3B	chr22	-	50969619	50969770	50969619	50969724	50969998	50970202	0.630356
ES	ENSG00000088448	ANKRD10	chr13	-	111546455	111546549	111545374	111545610	111558379	111558471	0.636544
ES	ENSG00000197461	PDGFA	chr7	-	540067	540136	537945	538211	540752	540879	0.642321
A3SS	ENSG00000119185	ITGB1BP1	chr2	-	9546789	9547727	9546789	9547034	9548241	9548334	0.651451
IR	ENSG00000142046	TMEM91	chr19	+	41888676	41889988	41888676	41888826	41889778	41889988	0.660372
A3SS	ENSG00000198270	TMEM116	chr12	-	112371689	112374634	112371689	112371834	112374963	112375047	0.669584
IR	ENSG00000114026	OGG1	chr3	+	9798450	9798875	9798450	9798500	9798727	9798875	0.681687
ES	ENSG00000131876	SNRPA1	chr15	-	101826418	101826498	101825930	101826006	101827112	101827215	0.683022
ES	ENSG00000101150	TPD52L2	chr20	+	62507168	62507228	62505020	62505169	62514071	62514173	0.693204
IR	ENSG00000166140	ZFYVE19	chr15	+	41106140	41106767	41106140	41106268	41106345	41106767	0.698256
MXE	ENSG00000183077	AFMID	chr17	+	76200908	76200981	76198783	76198832	76202026	76202131	0.704075
ES	ENSG00000026508	CD44	chr11	+	35232792	35232996	35211381	35211612	35236398	35236408	0.722769
ES	ENSG00000173933	RBM4	chr11	+	66410920	66411611	66407170	66407594	66413497	66413940	0.72433
A5SS	ENSG00000102103	PQBP1	chrX	+	48755194	48755376	48755194	48755365	48755774	48755859	0.726593
A3SS	ENSG00000073578	SDHA	chr5	+	254472	254621	254507	254621	240472	240591	0.732224
A3SS	ENSG00000197114	ZGPAT	chr20	+	62365996	62366176	62366056	62366176	62364938	62365091	0.735466
ES	ENSG00000204463	BAG6	chr6	-	31607276	31607423	31606804	31607003	31607975	31608083	0.744881
ES	ENSG00000143450	OAZ3	chr1	+	151740533	151740709	151739638	151739775	151742647	151742733	0.755901
IR	ENSG00000088970	PLK1S1	chr20	+	21224882	21227260	21224882	21224926	21227116	21227260	0.761103
ES	ENSG00000197343	ZNF655	chr7	+	99159510	99160117	99158155	99158318	99161485	99162328	0.766817
ES	ENSG00000168958	MFF	chr2	+	228211941	228212100	228205007	228205096	228220392	228220477	0.767436
ES	ENSG00000063180	CA11	chr19	-	49141496	49141550	49141278	49141401	49142144	49142310	0.768165
ES	ENSG00000269893	SNHG8	chr4	+	119200261	119200292	119199909	119199947	119200543	119200586	0.773113
IR	ENSG00000214941	ZSWIM7	chr17	-	15881040	15881477	15881040	15881227	15881357	15881477	0.775575
A3SS	ENSG00000020577	SAMD4A	chr14	+	55251057	55251338	55251254	55251338	55243131	55243258	0.776701
ES	ENSG00000092841	MYL6	chr12	+	56553281	56553406	56552467	56552495	56553758	56553932	0.782215
ES	ENSG00000178209	PLEC	chr8	-	144996671	145000052	144989320	144996563	145000951	145001050	0.783674
ES	ENSG00000155366	RHOC	chr1	-	113247674	113247790	113246265	113246428	113249699	113249757	0.787703
ES	ENSG00000152061	RABGAP1L	chr1	+	174846529	174846743	174780969	174781098	174926593	174926686	0.802845
ES	ENSG00000269893	SNHG8	chr4	+	119200098	119200292	119199912	119199947	119200543	119200586	0.81073
ES	ENSG00000185347	C14orf80	chr14	+	105962216	105962423	105960171	105960270	105963693	105963780	0.819237
IR	ENSG00000261884	CTC-479C5.12	chr16	-	67968699	67969381	67968699	67968851	67969198	67969381	0.819915
MXE	ENSG00000124181	PLCG1	chr20	+	39802763	39802951	39802562	39802651	39811570	39811629	0.831519
ES	ENSG00000143569	UBAP2L	chr1	+	154241837	154241888	154241235	154241430	154243356	154243649	0.836019
IR	ENSG00000169592	INO80E	chr16	+	30012532	30015978	30012532	30012851	30015888	30015978	0.851945
ES	ENSG00000105552	BCAT2	chr19	-	49311012	49311493	49310256	49310331	49314240	49314286	0.857953
A5SS	ENSG00000134686	PHC2	chr1	-	33799690	33799893	33799785	33799893	33797875	33798005	0.866659
ES	ENSG00000020577	SAMD4A	chr14	+	55251057	55251165	55243131	55243258	55251254	55251338	0.867686
ES	ENSG00000164211	STARD4	chr5	-	110837659	110837786	110836699	110836814	110842027	110842077	0.869641
ES	ENSG00000095321	CRAT	chr9	-	131871457	131871556	131870092	131870356	131872761	131873048	0.873504
A3SS	ENSG00000121310	ECHDC2	chr1	-	53370705	53372283	53370705	53370762	53373539	53373626	0.880343
ES	ENSG00000102897	LYRM1	chr16	+	20913807	20914039	20912074	20912211	20926877	20927036	0.892654
ES	ENSG00000111790	FGFR1OP2	chr12	+	27113447	27113561	27110533	27110676	27116274	27116388	0.900196
ES	ENSG00000174718	KIAA1551	chr12	+	32133811	32138891	32123122	32123290	32140172	32140256	0.908011
IR	ENSG00000203896	LIME1	chr20	+	62369173	62369413	62369173	62369255	62369325	62369413	0.920075
ES	ENSG00000168517	HEXIM2	chr17	+	43239854	43240002	43239211	43239398	43240116	43240226	0.924078
ES	ENSG00000091262	ABCC6	chr16	-	16256849	16257049	16255294	16255421	16259479	16259790	0.927696
IR	ENSG00000125089	SH3TC1	chr4	+	8237159	8239397	8237159	8237282	8239200	8239397	0.932263
IR	ENSG00000159899	NPR2	chr9	+	35808505	35808850	35808505	35808680	35808751	35808850	0.946928
ES	ENSG00000168517	HEXIM2	chr17	+	43239854	43240002	43239262	43239306	43240116	43240226	0.948341
IR	ENSG00000182196	ARL6IP4	chr12	+	123465675	123466426	123465675	123465813	123466117	123466426	0.952918
A5SS	ENSG00000213983	AP1G2	chr14	-	24036805	24036992	24036947	24036992	24036319	24036528	0.953443
ES	ENSG00000132780	NASP	chr1	+	46072992	46074009	46072153	46072263	46078840	46078920	0.959631
ES	ENSG00000138326	RPS24	chr10	+	79799961	79799983	79796951	79797062	79800372	79800455	0.961493
ES	ENSG00000168802	CHTF8	chr16	-	69154955	69155073	69151912	69154552	69155338	69155396	0.971245
ES	ENSG00000239779	WBP1	chr2	+	74686123	74686225	74685526	74685798	74686769	74686872	0.976526
ES	ENSG00000138326	RPS24	chr10	+	79799958	79799983	79796951	79797062	79800372	79800471	0.978412
ES	ENSG00000163719	MTMR14	chr3	+	9739394	9739550	9730627	9730766	9743473	9744071	0.979482
ES	ENSG00000140416	TPM1	chr15	+	63336225	63336351	63335904	63336030	63349183	63349317	0.995529
ES	ENSG00000177989	ODF3B	chr22	-	50969998	50970131	50969619	50969724	50970397	50970613	0.99681
ES	ENSG00000225470	JPX	chrX	+	73218602	73218679	73214674	73214796	73224104	73224186	0.999276
